# Supplementary material for: N-(4,4′-Dibromo-[1,1′-biphen­yl]-2-yl)benzamide
Source: Acta Crystallogr Sect E Struct Rep Online. 2013 Jan 12;69(Pt 2):o222. doi: 10.1107/S1600536813000597 (PMC3569757; doi:10.1107/S1600536813000597)
Supplement: Supplementary file 1 [file e-69-0o222-sup1.cif]

##############################################################################
#                                                                            #
# This CIF contains the data in a paper accepted for publication in          #
# Acta Crystallographica Section E. It conforms to the requirements of       #
# Notes for Authors for Acta Crystallographica Section E, and has been       #
# peer reviewed under the auspices of the IUCr Commission on Journals.       #
#                                                                            #
# Full details of the Crystallographic Information File format               #
# are given in the paper "The Crystallographic Information File (CIF):       #
# a New Standard Archive File for Crystallography" by S. R. Hall, F. H.      #
# Allen and I. D. Brown [Acta Cryst. (1991), A47, 655-685].                  #
#                                                                            #
# The current version of the core CIF dictionary is obtainable from          #
# ftp://ftp.iucr.org/pub/cif_core.dic.                                       #
#                                                                            #
# Software is freely available for graphical display of the structure(s)     #
# in this CIF. For information consult the CIF software page                 #
# http://www.iucr.org/resources/cif/software.                                #
#                                                                            #
# This file may be used for bona fide research purposes within the           #
# scientific community so long as proper attribution is given to the journal # 
# article from which it was obtained.                                        #
#                                                                            #
##############################################################################
data_I
_audit_creation_method     SHELXL-97
_chemical_name_systematic
;
<i>N</i>-(4,4'-Dibromo-[1,1'-biphenyl]-2-yl)benzamide
;
_chemical_name_common     ?
_chemical_formula_moiety     'C19 H13 Br2 N O'
_chemical_formula_sum     'C19 H13 Br2 N O'
_chemical_formula_iupac     'C19 H13 Br2 N O'
_chemical_formula_weight     431.12
_chemical_melting_point     ?
_symmetry_cell_setting     monoclinic
_symmetry_space_group_name_H-M     'P 21/c'
_symmetry_space_group_name_Hall     '-P 2ybc'
loop_
    _symmetry_equiv_pos_as_xyz
    'x, y, z'
    '-x, y+1/2, -z+1/2'
    '-x, -y, -z'
    'x, -y-1/2, z-1/2'
_cell_length_a     9.0188(5)
_cell_length_b     11.6415(9)
_cell_length_c     16.0068(12)
_cell_angle_alpha     90.00
_cell_angle_beta     100.737(2)
_cell_angle_gamma     90.00
_cell_volume     1651.2(2)
_cell_formula_units_Z     4
_cell_measurement_reflns_used     3453
_cell_measurement_theta_min     2.18
_cell_measurement_theta_max     26.6
_cell_measurement_temperature     293(2)
_exptl_crystal_description     block
_exptl_crystal_colour     colourless
_exptl_crystal_size_max     0.30
_exptl_crystal_size_mid     0.25
_exptl_crystal_size_min     0.20
_exptl_crystal_density_diffrn     1.734
_exptl_crystal_density_meas     ?
_exptl_crystal_density_method     'not measured'
_exptl_crystal_F_000     848
_exptl_absorpt_coefficient_mu     4.913
_exptl_absorpt_correction_type     multi-scan
_exptl_absorpt_process_details     '(SADABS; Bruker, 2004)'
_exptl_absorpt_correction_T_min     0.238
_exptl_absorpt_correction_T_max     0.374
_exptl_special_details
;
Spectroscopic data for the title compound:
IR (\n~N---H~) 3399 cm^-1^, 1567 cm^-1^, (\n~C\\db O~) 1666
cm^-1^,
^1^H NMR (CDCl~3~, 500 MHz)
\d: 8.74 (d, J = 1.5 Hz, 1 H), 7.85 (s, 1H), 7.60
(dd, J = 6.5, 2.0 Hz, 2 H), 7.59--7.61 (m, 2 H), 7.52--7.55 (m, 1 H),
7.42--7.45 (m, 2 H), 7.35 (d, J = 1.5 Hz, 1 H),
7.30 (dd, J = 6.5, 2.0 Hz, 2
H), 7.11 (d, J = 8.0 Hz, 1 H);
^13^C NMR (CDCl~3~, 125 MHz) \d 165.1, 136.0,
135.8, 134.1, 133.7, 32.6, 131.1, 130.8, 130.2, 130.1,
129.0, 128.5, 127.7,
126.8, 124.6, 122.9, 122.7.
;
_diffrn_ambient_temperature     293(2)
_diffrn_radiation_type     MoK\a
_diffrn_radiation_wavelength     0.71073
_diffrn_radiation_source     'fine-focus sealed tube'
_diffrn_radiation_monochromator     graphite
_diffrn_measurement_device_type     'Bruker Kappa APEXII CCD'
_diffrn_measurement_method     '\w and \f scan'
_diffrn_detector_area_resol_mean     ?
_diffrn_reflns_number     16420
_diffrn_reflns_av_R_equivalents     0.0317
_diffrn_reflns_av_sigmaI/netI     0.0342
_diffrn_reflns_theta_min     2.18
_diffrn_reflns_theta_max     26.60
_diffrn_reflns_theta_full     26.60
_diffrn_measured_fraction_theta_max     0.998
_diffrn_measured_fraction_theta_full     0.998
_diffrn_reflns_limit_h_min     -11
_diffrn_reflns_limit_h_max     11
_diffrn_reflns_limit_k_min     -14
_diffrn_reflns_limit_k_max     14
_diffrn_reflns_limit_l_min     -19
_diffrn_reflns_limit_l_max     20
_diffrn_standards_number     ?
_diffrn_standards_interval_count     ?
_diffrn_standards_interval_time     ?
_diffrn_standards_decay_%     ?
_refine_special_details
;
Refinement of <i>F</i>^2^ against ALL reflections. The weighted <i>R</i>-factor
<i>wR</i> and goodness of fit <i>S</i> are based on <i>F</i>^2^, conventional
<i>R</i>-factors <i>R</i> are based on <i>F</i>, with <i>F</i> set to zero for
negative <i>F</i>^2^. The threshold expression of <i>F</i>^2^ >
\s(<i>F</i>^2^) is used only for calculating <i>R</i>-factors(gt) <i>etc</i>.
and is not relevant to the choice of reflections for refinement.
<i>R</i>-factors based on <i>F</i>^2^ are statistically about twice as large
as those based on <i>F</i>, and <i>R</i>- factors based on ALL data will be
even larger.
;
_reflns_number_total     3453
_reflns_number_gt     2302
_reflns_threshold_expression     I>2sigma(I)
_refine_ls_structure_factor_coef     Fsqd
_refine_ls_matrix_type     full
_refine_ls_R_factor_all     0.0681
_refine_ls_R_factor_gt     0.0333
_refine_ls_wR_factor_gt     0.0648
_refine_ls_wR_factor_ref     0.0745
_refine_ls_goodness_of_fit_ref     1.008
_refine_ls_restrained_S_all     1.008
_refine_ls_number_reflns     3453
_refine_ls_number_parameters     208
_refine_ls_number_restraints     0
_refine_ls_hydrogen_treatment     constr
_refine_ls_weighting_scheme     calc
_refine_ls_weighting_details
         'calc w=1/[\s^2^(Fo^2^)+(0.0267P)^2^+1.1775P] where P=(Fo^2^+2Fc^2^)/3'
_atom_sites_solution_hydrogens     geom
_atom_sites_solution_primary     direct
_atom_sites_solution_secondary     difmap
_refine_ls_shift/su_max     0.001
_refine_ls_shift/su_mean     0.000
_refine_diff_density_max     0.459
_refine_diff_density_min     -0.486
_refine_ls_extinction_method     none
_refine_ls_extinction_coef     ?
loop_
    _atom_type_symbol
    _atom_type_description
    _atom_type_scat_dispersion_real
    _atom_type_scat_dispersion_imag
    _atom_type_scat_source
    'C' 'C' 0.0033 0.0016
                         'International Tables Vol C Tables 4.2.6.8 and 6.1.1.4'
    'H' 'H' 0.0000 0.0000
                         'International Tables Vol C Tables 4.2.6.8 and 6.1.1.4'
    'N' 'N' 0.0061 0.0033
                         'International Tables Vol C Tables 4.2.6.8 and 6.1.1.4'
    'O' 'O' 0.0106 0.0060
                         'International Tables Vol C Tables 4.2.6.8 and 6.1.1.4'
    'Br' 'Br' -0.2901 2.4595
                         'International Tables Vol C Tables 4.2.6.8 and 6.1.1.4'
_computing_data_collection     'APEX2 (Bruker, 2004)'
_computing_cell_refinement     'APEX2 and SAINT (Bruker, 2004)'
_computing_data_reduction     'SAINT and XPREP (Bruker, 2004)'
_computing_structure_solution     'SHELXS97 (Sheldrick, 2008)'
_computing_structure_refinement     'SHELXL97 (Sheldrick, 2008)'
_computing_molecular_graphics     'ORTEP-3 (Farrugia, 2012)'
_computing_publication_material     'PLATON (Spek, 2009)'
loop_
    _atom_site_type_symbol
    _atom_site_label
    _atom_site_fract_x
    _atom_site_fract_y
    _atom_site_fract_z
    _atom_site_U_iso_or_equiv
    _atom_site_adp_type
    _atom_site_calc_flag
    _atom_site_refinement_flags
    _atom_site_occupancy
    _atom_site_symmetry_multiplicity
    _atom_site_disorder_assembly
    _atom_site_disorder_group
    Br Br1 0.63621(4) 0.21302(3) 0.15668(2) 0.06302(13) Uani d . 1 1 . .
    Br Br2 0.22124(4) 1.08134(3) 0.04697(3) 0.07108(15) Uani d . 1 1 . .
    O O1 0.1733(2) 0.33800(17) -0.05842(14) 0.0542(6) Uani d . 1 1 . .
    C C1 0.3653(3) 0.4886(2) 0.06373(17) 0.0342(6) Uani d . 1 1 . .
    C C8 0.4769(3) 0.7869(2) 0.09646(18) 0.0414(7) Uani d . 1 1 . .
    H H8 0.5785 0.7681 0.1022 0.050 Uiso calc R 1 1 . .
    C C19 0.0269(3) 0.4448(3) -0.2115(2) 0.0496(8) Uani d . 1 1 . .
    H H19 0.0688 0.3731 -0.2180 0.060 Uiso calc R 1 1 . .
    N N1 0.2512(2) 0.51464(19) -0.00712(14) 0.0380(6) Uani d . 1 1 . .
    H H1 0.2333 0.5866 -0.0160 0.046 Uiso calc R 1 1 . .
    C C11 0.1763(3) 0.8444(3) 0.07935(19) 0.0480(8) Uani d . 1 1 . .
    H H11 0.0750 0.8640 0.0737 0.058 Uiso calc R 1 1 . .
    C C2 0.4251(3) 0.3787(2) 0.07720(18) 0.0397(7) Uani d . 1 1 . .
    H H2 0.3859 0.3185 0.0417 0.048 Uiso calc R 1 1 . .
    C C4 0.6025(3) 0.4467(3) 0.19891(18) 0.0455(8) Uani d . 1 1 . .
    H H4 0.6806 0.4320 0.2444 0.055 Uiso calc R 1 1 . .
    C C3 0.5430(3) 0.3604(3) 0.14369(18) 0.0410(7) Uani d . 1 1 . .
    C C7 0.3728(3) 0.7005(2) 0.10278(17) 0.0361(6) Uani d . 1 1 . .
    C C12 0.2218(3) 0.7322(3) 0.09524(19) 0.0440(7) Uani d . 1 1 . .
    H H12 0.1504 0.6766 0.1010 0.053 Uiso calc R 1 1 . .
    C C14 0.0602(3) 0.5010(2) -0.13340(18) 0.0372(7) Uani d . 1 1 . .
    C C9 0.4329(3) 0.8994(2) 0.08194(19) 0.0439(7) Uani d . 1 1 . .
    H H9 0.5043 0.9562 0.0789 0.053 Uiso calc R 1 1 . .
    C C10 0.2825(3) 0.9271(2) 0.07198(19) 0.0437(7) Uani d . 1 1 . .
    C C5 0.5431(3) 0.5548(3) 0.18479(19) 0.0455(7) Uani d . 1 1 . .
    H H5 0.5831 0.6139 0.2213 0.055 Uiso calc R 1 1 . .
    C C6 0.4249(3) 0.5796(2) 0.11777(17) 0.0367(6) Uani d . 1 1 . .
    C C13 0.1656(3) 0.4425(2) -0.06326(18) 0.0373(7) Uani d . 1 1 . .
    C C18 -0.0677(4) 0.4950(3) -0.2791(2) 0.0626(10) Uani d . 1 1 . .
    H H18 -0.0875 0.4581 -0.3315 0.075 Uiso calc R 1 1 . .
    C C17 -0.1326(4) 0.5993(4) -0.2690(3) 0.0746(11) Uani d . 1 1 . .
    H H17 -0.1956 0.6334 -0.3149 0.089 Uiso calc R 1 1 . .
    C C15 -0.0075(3) 0.6061(3) -0.1242(2) 0.0493(8) Uani d . 1 1 . .
    H H15 0.0130 0.6446 -0.0725 0.059 Uiso calc R 1 1 . .
    C C16 -0.1055(4) 0.6535(3) -0.1922(3) 0.0664(10) Uani d . 1 1 . .
    H H16 -0.1532 0.7228 -0.1855 0.080 Uiso calc R 1 1 . .
loop_
    _atom_site_aniso_label
    _atom_site_aniso_U_11
    _atom_site_aniso_U_22
    _atom_site_aniso_U_33
    _atom_site_aniso_U_12
    _atom_site_aniso_U_13
    _atom_site_aniso_U_23
    Br1 0.0675(2) 0.0512(2) 0.0659(2) 0.01286(17) 0.00079(18) 0.01402(17)
    Br2 0.0641(2) 0.0444(2) 0.0985(3) 0.00851(17) -0.0009(2) 0.0004(2)
    O1 0.0578(13) 0.0335(12) 0.0629(14) -0.0026(10) -0.0104(11) -0.0010(10)
    C1 0.0326(15) 0.0391(16) 0.0314(15) -0.0046(12) 0.0071(12) 0.0051(13)
    C8 0.0324(15) 0.0438(18) 0.0471(18) -0.0032(13) 0.0048(13) -0.0074(15)
    C19 0.0484(18) 0.0491(19) 0.0467(19) -0.0067(15) -0.0033(15) -0.0017(16)
    N1 0.0417(13) 0.0296(13) 0.0390(14) -0.0036(10) -0.0018(11) 0.0029(11)
    C11 0.0359(16) 0.054(2) 0.052(2) 0.0038(15) 0.0044(14) -0.0088(16)
    C2 0.0421(16) 0.0373(16) 0.0389(17) -0.0044(13) 0.0055(14) 0.0031(13)
    C4 0.0430(17) 0.060(2) 0.0311(16) 0.0009(15) 0.0000(14) 0.0086(15)
    C3 0.0417(16) 0.0442(17) 0.0382(17) 0.0009(14) 0.0104(14) 0.0127(14)
    C7 0.0369(15) 0.0385(16) 0.0316(15) -0.0024(13) 0.0035(12) -0.0055(13)
    C12 0.0369(16) 0.0481(19) 0.0473(18) -0.0097(14) 0.0082(14) -0.0066(15)
    C14 0.0324(14) 0.0391(16) 0.0394(17) -0.0069(12) 0.0050(13) 0.0024(13)
    C9 0.0408(17) 0.0397(17) 0.0498(19) -0.0085(13) 0.0052(14) -0.0060(14)
    C10 0.0478(18) 0.0375(17) 0.0428(18) 0.0015(14) 0.0003(14) -0.0059(14)
    C5 0.0442(17) 0.0528(19) 0.0368(17) -0.0030(15) 0.0004(14) -0.0036(15)
    C6 0.0349(15) 0.0421(17) 0.0337(16) -0.0037(13) 0.0083(13) 0.0013(13)
    C13 0.0348(15) 0.0381(17) 0.0393(17) -0.0065(12) 0.0072(13) 0.0005(13)
    C18 0.063(2) 0.073(3) 0.045(2) -0.019(2) -0.0081(18) 0.0018(18)
    C17 0.060(2) 0.086(3) 0.068(3) 0.001(2) -0.015(2) 0.026(2)
    C15 0.0505(18) 0.0472(19) 0.0496(19) 0.0029(15) 0.0079(16) 0.0050(15)
    C16 0.062(2) 0.060(2) 0.074(3) 0.0151(18) 0.005(2) 0.016(2)
_geom_special_details
;
All e.s.d.'s (except the e.s.d. in the dihedral angle between two l.s. planes)
are estimated using the full covariance matrix. The cell e.s.d.'s are taken
into account individually in the estimation of e.s.d.'s in distances, angles
and torsion angles; correlations between e.s.d.'s in cell parameters are only
used when they are defined by crystal symmetry. An approximate (isotropic)
treatment of cell e.s.d.'s is used for estimating e.s.d.'s involving l.s.
planes.
;
loop_
    _geom_bond_atom_site_label_1
    _geom_bond_atom_site_label_2
    _geom_bond_site_symmetry_2
    _geom_bond_distance
    _geom_bond_publ_flag
    Br1 C3 . 1.904(3) ?
    Br2 C10 . 1.899(3) ?
    O1 C13 . 1.221(3) ?
    C1 C2 . 1.390(4) ?
    C1 C6 . 1.409(4) ?
    C1 N1 . 1.415(3) ?
    C8 C9 . 1.376(4) ?
    C8 C7 . 1.393(4) ?
    C8 H8 . 0.9300 ?
    C19 C18 . 1.377(4) ?
    C19 C14 . 1.393(4) ?
    C19 H19 . 0.9300 ?
    N1 C13 . 1.360(3) ?
    N1 H1 . 0.8600 ?
    C11 C12 . 1.378(4) ?
    C11 C10 . 1.379(4) ?
    C11 H11 . 0.9300 ?
    C2 C3 . 1.374(4) ?
    C2 H2 . 0.9300 ?
    C4 C5 . 1.370(4) ?
    C4 C3 . 1.379(4) ?
    C4 H4 . 0.9300 ?
    C7 C12 . 1.394(4) ?
    C7 C6 . 1.489(4) ?
    C12 H12 . 0.9300 ?
    C14 C15 . 1.388(4) ?
    C14 C13 . 1.493(4) ?
    C9 C10 . 1.374(4) ?
    C9 H9 . 0.9300 ?
    C5 C6 . 1.395(4) ?
    C5 H5 . 0.9300 ?
    C18 C17 . 1.371(5) ?
    C18 H18 . 0.9300 ?
    C17 C16 . 1.362(5) ?
    C17 H17 . 0.9300 ?
    C15 C16 . 1.382(4) ?
    C15 H15 . 0.9300 ?
    C16 H16 . 0.9300 ?
loop_
    _geom_angle_atom_site_label_1
    _geom_angle_atom_site_label_2
    _geom_angle_atom_site_label_3
    _geom_angle_site_symmetry_1
    _geom_angle_site_symmetry_3
    _geom_angle
    _geom_angle_publ_flag
    C2 C1 C6 . . 120.3(2) ?
    C2 C1 N1 . . 121.7(2) ?
    C6 C1 N1 . . 117.9(2) ?
    C9 C8 C7 . . 121.5(3) ?
    C9 C8 H8 . . 119.2 ?
    C7 C8 H8 . . 119.2 ?
    C18 C19 C14 . . 120.3(3) ?
    C18 C19 H19 . . 119.8 ?
    C14 C19 H19 . . 119.8 ?
    C13 N1 C1 . . 129.5(2) ?
    C13 N1 H1 . . 115.3 ?
    C1 N1 H1 . . 115.3 ?
    C12 C11 C10 . . 119.3(3) ?
    C12 C11 H11 . . 120.3 ?
    C10 C11 H11 . . 120.3 ?
    C3 C2 C1 . . 119.0(3) ?
    C3 C2 H2 . . 120.5 ?
    C1 C2 H2 . . 120.5 ?
    C5 C4 C3 . . 118.1(3) ?
    C5 C4 H4 . . 121.0 ?
    C3 C4 H4 . . 121.0 ?
    C2 C3 C4 . . 122.4(3) ?
    C2 C3 Br1 . . 119.1(2) ?
    C4 C3 Br1 . . 118.4(2) ?
    C8 C7 C12 . . 117.6(3) ?
    C8 C7 C6 . . 119.9(2) ?
    C12 C7 C6 . . 122.5(2) ?
    C11 C12 C7 . . 121.3(3) ?
    C11 C12 H12 . . 119.4 ?
    C7 C12 H12 . . 119.4 ?
    C15 C14 C19 . . 118.9(3) ?
    C15 C14 C13 . . 123.6(3) ?
    C19 C14 C13 . . 117.5(3) ?
    C10 C9 C8 . . 119.4(3) ?
    C10 C9 H9 . . 120.3 ?
    C8 C9 H9 . . 120.3 ?
    C9 C10 C11 . . 120.8(3) ?
    C9 C10 Br2 . . 119.2(2) ?
    C11 C10 Br2 . . 119.9(2) ?
    C4 C5 C6 . . 122.4(3) ?
    C4 C5 H5 . . 118.8 ?
    C6 C5 H5 . . 118.8 ?
    C5 C6 C1 . . 117.8(3) ?
    C5 C6 C7 . . 119.5(3) ?
    C1 C6 C7 . . 122.6(2) ?
    O1 C13 N1 . . 123.7(3) ?
    O1 C13 C14 . . 121.5(3) ?
    N1 C13 C14 . . 114.8(2) ?
    C17 C18 C19 . . 119.9(3) ?
    C17 C18 H18 . . 120.1 ?
    C19 C18 H18 . . 120.1 ?
    C16 C17 C18 . . 120.5(3) ?
    C16 C17 H17 . . 119.7 ?
    C18 C17 H17 . . 119.7 ?
    C16 C15 C14 . . 119.9(3) ?
    C16 C15 H15 . . 120.1 ?
    C14 C15 H15 . . 120.1 ?
    C17 C16 C15 . . 120.4(3) ?
    C17 C16 H16 . . 119.8 ?
    C15 C16 H16 . . 119.8 ?
loop_
    _geom_torsion_atom_site_label_1
    _geom_torsion_atom_site_label_2
    _geom_torsion_atom_site_label_3
    _geom_torsion_atom_site_label_4
    _geom_torsion_site_symmetry_1
    _geom_torsion_site_symmetry_2
    _geom_torsion_site_symmetry_3
    _geom_torsion_site_symmetry_4
    _geom_torsion
    _geom_torsion_publ_flag
    C2 C1 N1 C13 . . . . 11.6(4) ?
    C6 C1 N1 C13 . . . . -172.7(3) ?
    C6 C1 C2 C3 . . . . -0.1(4) ?
    N1 C1 C2 C3 . . . . 175.5(2) ?
    C1 C2 C3 C4 . . . . 1.4(4) ?
    C1 C2 C3 Br1 . . . . -174.8(2) ?
    C5 C4 C3 C2 . . . . -1.7(4) ?
    C5 C4 C3 Br1 . . . . 174.6(2) ?
    C9 C8 C7 C12 . . . . -1.0(4) ?
    C9 C8 C7 C6 . . . . 179.5(3) ?
    C10 C11 C12 C7 . . . . -0.9(5) ?
    C8 C7 C12 C11 . . . . 2.1(4) ?
    C6 C7 C12 C11 . . . . -178.4(3) ?
    C18 C19 C14 C15 . . . . 2.2(4) ?
    C18 C19 C14 C13 . . . . -179.0(3) ?
    C7 C8 C9 C10 . . . . -1.1(5) ?
    C8 C9 C10 C11 . . . . 2.3(5) ?
    C8 C9 C10 Br2 . . . . -177.2(2) ?
    C12 C11 C10 C9 . . . . -1.3(5) ?
    C12 C11 C10 Br2 . . . . 178.3(2) ?
    C3 C4 C5 C6 . . . . 0.7(4) ?
    C4 C5 C6 C1 . . . . 0.5(4) ?
    C4 C5 C6 C7 . . . . -175.9(3) ?
    C2 C1 C6 C5 . . . . -0.8(4) ?
    N1 C1 C6 C5 . . . . -176.5(2) ?
    C2 C1 C6 C7 . . . . 175.5(2) ?
    N1 C1 C6 C7 . . . . -0.2(4) ?
    C8 C7 C6 C5 . . . . 51.6(4) ?
    C12 C7 C6 C5 . . . . -127.9(3) ?
    C8 C7 C6 C1 . . . . -124.6(3) ?
    C12 C7 C6 C1 . . . . 55.9(4) ?
    C1 N1 C13 O1 . . . . 2.2(5) ?
    C1 N1 C13 C14 . . . . -177.1(2) ?
    C15 C14 C13 O1 . . . . 148.3(3) ?
    C19 C14 C13 O1 . . . . -30.4(4) ?
    C15 C14 C13 N1 . . . . -32.3(4) ?
    C19 C14 C13 N1 . . . . 149.0(3) ?
    C14 C19 C18 C17 . . . . -1.7(5) ?
    C19 C18 C17 C16 . . . . -0.7(6) ?
    C19 C14 C15 C16 . . . . -0.4(4) ?
    C13 C14 C15 C16 . . . . -179.1(3) ?
    C18 C17 C16 C15 . . . . 2.5(6) ?
    C14 C15 C16 C17 . . . . -2.0(5) ?
_iucr_refine_instructions_details
;
TITL VASUKI319 in P2(1)/c
CELL  0.71073   9.0188  11.6415  16.0068   90.000  100.737   90.000
ZERR     4.00   0.0005   0.0009   0.0012    0.000    0.002    0.000
LATT   1
SYMM  - X, 1/2 + Y, 1/2 - Z
SFAC  C    H    N    O    BR
UNIT  76   52   4    4    8
MERG   2
MPLA 6 C14 C15 C16 C17 C18 C19
MPLA 5 C14 C13 N1 C1 O1
MPLA 6 C1 C2 C3 C4 C5 C6
MPLA 6 C14 C15 C16 C17 C18 C19
MPLA 6 C1 C2 C3 C4 C5 C6
MPLA 6 C7 C8 C9 C10 C11 C12
FMAP   2
PLAN   20
ACTA
BOND   $H
CONF
L.S.   4
WGHT    0.026700    1.177500
FVAR       0.30918
MOLE    1
BR1   5    0.636210    0.213019    0.156683    11.00000    0.06746    0.05120 =
         0.06591    0.01402    0.00079    0.01286
BR2   5    0.221238    1.081335    0.046967    11.00000    0.06410    0.04443 =
         0.09851    0.00039   -0.00093    0.00851
O1    4    0.173324    0.337999   -0.058417    11.00000    0.05775    0.03351 =
         0.06290   -0.00098   -0.01039   -0.00261
C1    1    0.365284    0.488616    0.063728    11.00000    0.03263    0.03909 =
         0.03143    0.00507    0.00713   -0.00464
C8    1    0.476916    0.786891    0.096464    11.00000    0.03235    0.04384 =
         0.04713   -0.00739    0.00484   -0.00320
AFIX  43
H8    2    0.578542    0.768117    0.102198    11.00000   -1.20000
AFIX   0
C19   1    0.026907    0.444838   -0.211485    11.00000    0.04842    0.04912 =
         0.04669   -0.00166   -0.00334   -0.00670
AFIX  43
H19   2    0.068769    0.373130   -0.217990    11.00000   -1.20000
AFIX   0
N1    3    0.251165    0.514639   -0.007116    11.00000    0.04171    0.02959 =
         0.03896    0.00288   -0.00179   -0.00357
AFIX  43
H1    2    0.233315    0.586615   -0.015973    11.00000   -1.20000
AFIX   0
C11   1    0.176297    0.844369    0.079349    11.00000    0.03593    0.05432 =
         0.05219   -0.00878    0.00442    0.00378
AFIX  43
H11   2    0.074970    0.864048    0.073660    11.00000   -1.20000
AFIX   0
C2    1    0.425128    0.378725    0.077198    11.00000    0.04207    0.03734 =
         0.03891    0.00308    0.00553   -0.00441
AFIX  43
H2    2    0.385934    0.318470    0.041707    11.00000   -1.20000
AFIX   0
C4    1    0.602497    0.446706    0.198906    11.00000    0.04298    0.05978 =
         0.03110    0.00864    0.00001    0.00090
AFIX  43
H4    2    0.680639    0.431963    0.244384    11.00000   -1.20000
AFIX   0
C3    1    0.543019    0.360371    0.143692    11.00000    0.04170    0.04420 =
         0.03819    0.01272    0.01040    0.00088
C7    1    0.372824    0.700462    0.102777    11.00000    0.03692    0.03848 =
         0.03163   -0.00554    0.00351   -0.00243
C12   1    0.221833    0.732183    0.095237    11.00000    0.03691    0.04809 =
         0.04727   -0.00657    0.00817   -0.00970
AFIX  43
H12   2    0.150437    0.676555    0.101041    11.00000   -1.20000
AFIX   0
C14   1    0.060230    0.500974   -0.133398    11.00000    0.03237    0.03912 =
         0.03944    0.00243    0.00505   -0.00687
C9    1    0.432904    0.899435    0.081938    11.00000    0.04084    0.03971 =
         0.04977   -0.00603    0.00520   -0.00850
AFIX  43
H9    2    0.504254    0.956204    0.078893    11.00000   -1.20000
AFIX   0
C10   1    0.282506    0.927133    0.071976    11.00000    0.04775    0.03747 =
         0.04285   -0.00593    0.00034    0.00152
C5    1    0.543097    0.554814    0.184795    11.00000    0.04420    0.05278 =
         0.03682   -0.00360    0.00037   -0.00305
AFIX  43
H5    2    0.583095    0.613867    0.221255    11.00000   -1.20000
AFIX   0
C6    1    0.424852    0.579578    0.117766    11.00000    0.03494    0.04213 =
         0.03372    0.00132    0.00828   -0.00373
C13   1    0.165560    0.442538   -0.063259    11.00000    0.03476    0.03811 =
         0.03928    0.00050    0.00721   -0.00646
C18   1   -0.067681    0.494954   -0.279090    11.00000    0.06265    0.07288 =
         0.04514    0.00184   -0.00805   -0.01905
AFIX  43
H18   2   -0.087540    0.458081   -0.331529    11.00000   -1.20000
AFIX   0
C17   1   -0.132550    0.599297   -0.268988    11.00000    0.05991    0.08593 =
         0.06762    0.02611   -0.01461    0.00129
AFIX  43
H17   2   -0.195557    0.633368   -0.314909    11.00000   -1.20000
AFIX   0
C15   1   -0.007501    0.606083   -0.124242    11.00000    0.05055    0.04722 =
         0.04956    0.00498    0.00791    0.00289
AFIX  43
H15   2    0.012960    0.644587   -0.072464    11.00000   -1.20000
AFIX   0
C16   1   -0.105463    0.653455   -0.192245    11.00000    0.06217    0.05990 =
         0.07407    0.01588    0.00512    0.01507
AFIX  43
H16   2   -0.153175    0.722762   -0.185536    11.00000   -1.20000
HKLF 4
REM  VASUKI319 in P2(1)/c
REM R1 =  0.0333 for   2302 Fo > 4sig(Fo)  and  0.0681 for all   3453 data
REM    208 parameters refined using      0 restraints
END
WGHT      0.0267      1.1775
REM Highest difference peak  0.459,  deepest hole -0.486,  1-sigma level  0.062
Q1    1   0.1456  1.0777  0.0827  11.00000  0.05    0.46
Q2    1   0.6458  0.2775  0.1955  11.00000  0.05    0.35
Q3    1   0.2970  1.0851  0.0917  11.00000  0.05    0.28
Q4    1   0.5367  0.2217  0.1629  11.00000  0.05    0.28
Q5    1   0.6344  0.2347  0.1079  11.00000  0.05    0.24
Q6    1   0.0923  0.4671 -0.0991  11.00000  0.05    0.24
Q7    1   0.4236  0.4398  0.0491  11.00000  0.05    0.21
Q8    1   0.0010  0.5452 -0.1102  11.00000  0.05    0.21
Q9    1   0.3103  0.7316  0.1184  11.00000  0.05    0.21
Q10   1   0.3949  0.6407  0.1168  11.00000  0.05    0.21
Q11   1   0.1531  0.2294 -0.0694  11.00000  0.05    0.21
Q12   1   0.3470  0.5157  0.0136  11.00000  0.05    0.21
Q13   1   0.4262  0.7469  0.1170  11.00000  0.05    0.20
Q14   1   0.3582  0.5441  0.1061  11.00000  0.05    0.20
Q15   1   0.4547  0.5695  0.1592  11.00000  0.05    0.19
Q16   1   0.0913  0.3181 -0.0817  11.00000  0.05    0.19
Q17   1   0.0744  0.5545 -0.1291  11.00000  0.05    0.19
Q18   1   0.4074  0.2805  0.0133  11.00000  0.05    0.19
Q19   1   0.2578  0.5425  0.2051  11.00000  0.05    0.18
Q20   1   0.0577  0.4800 -0.1673  11.00000  0.05    0.18
;
data_global
_journal_date_recd_electronic     2013-01-06
_journal_date_accepted     2013-01-07
_journal_name_full     'Acta Crystallographica, Section E'
_journal_year     2013
_journal_volume     69
_journal_issue      2
_journal_page_first     o222
_journal_page_last     o222
_journal_paper_category     QO
_journal_paper_doi     10.1107/S1600536813000597
_journal_coeditor_code     SU2551
_publ_contact_author_name     'Dr.G.Vasuki'
_publ_contact_author_address
;
Department of Physics
Kunthavai Naachiar Govt. Arts College (W) (Autonomous)
Thanjavur 613 007
India
;
_publ_contact_author_email     'vasuki.arasi@yahoo.com'
_publ_contact_author_fax     '04362 237152'
_publ_contact_author_phone     '9791402323'
_publ_section_title
;
<i>N</i>-(4,4'-Dibromo-[1,1'-biphenyl]-2-yl)benzamide
;
loop_
    _publ_author_name
    _publ_author_address
    'J. Josephine Novina'
;         Department of Physics
          Idhaya College for Women
          Kumbakonam-1
          India
;
    'G. Vasuki'
;         Department of Physics
          Kunthavai Naachiar Govt. Arts College (W) (Autonomous)
          Thanjavur-7
          India
;
    'Abhishek Baheti'
;         Organic Materials Lab
          Department of Chemistry
          Indian Institute of Technology Roorkee
          Roorkee 247 667
          India
;
    'K. R. Justin Thomas'
;         Organic Materials Lab
          Department of Chemistry
          Indian Institute of Technology Roorkee
          Roorkee 247 667
          India
;
