# Supplementary material for: N-(4,4′-Dibromo-[1,1′-biphen­yl]-2-yl)benzamide
Source: Acta Crystallogr Sect E Struct Rep Online. 2013 Jan 12;69(Pt 2):o222. doi: 10.1107/S1600536813000597 (PMC3569757; doi:10.1107/S1600536813000597)
Supplement: Supplementary file 2 [file e-69-0o222-Isup2.hkl]

# 
# h,k,l, Fc-squared, Fo-squared, sigma(Fo-squared) and status flag 
# 
data_I
_shelx_title ' VASUKI319 in P2(1)/c' 
_shelx_refln_list_code          4 
_shelx_F_calc_maximum      339.37 
_exptl_crystal_F_000       848.00 
_reflns_d_resolution_high  0.7937 
 
loop_ 
 _symmetry_equiv_pos_as_xyz 
 'x, y, z' 
 '-x, y+1/2, -z+1/2' 
 '-x, -y, -z' 
 'x, -y-1/2, z-1/2' 
 
_cell_length_a     9.0188 
_cell_length_b    11.6415 
_cell_length_c    16.0068 
_cell_angle_alpha  90.000 
_cell_angle_beta  100.737 
_cell_angle_gamma  90.000 
 
_shelx_F_squared_multiplier     1.000 
 
loop_ 
 _refln_index_h 
 _refln_index_k 
 _refln_index_l 
 _refln_F_squared_calc 
 _refln_F_squared_meas 
 _refln_F_squared_sigma 
 _refln_observed_status 
   2   0   0     4058.33     4022.73     56.28 o 
   3   0   0      227.92      291.92      6.78 o 
   4   0   0      575.73      632.58     20.64 o 
   5   0   0    13295.26    13464.16    290.18 o 
   6   0   0      179.36      195.21     11.47 o 
   7   0   0     3544.20     3441.43     59.74 o 
   8   0   0      391.03      438.92     23.49 o 
   9   0   0      135.16      182.67     20.40 o 
  10   0   0      157.61      191.96     27.41 o 
  11   0   0       42.26       -8.06     25.94 o 
   1   1   0     2919.60     2897.04     27.29 o 
   2   1   0    38888.25    36549.36    620.79 o 
   3   1   0     6386.15     6603.90     67.69 o 
   4   1   0     1189.70     1148.27     14.72 o 
   5   1   0     2996.18     2837.68     31.61 o 
   6   1   0      641.72      610.56     15.66 o 
   7   1   0       10.50       15.64      9.22 o 
   8   1   0       91.50      134.47     11.19 o 
   9   1   0      416.76      441.33     17.81 o 
  10   1   0      389.78      373.00     33.37 o 
  11   1   0        1.87      -29.08     30.23 o 
   0   2   0     3088.42     3083.46     34.92 o 
   1   2   0    11061.29    11435.28     97.28 o 
   2   2   0       74.97       66.46      2.26 o 
   3   2   0     2713.55     2688.84     28.81 o 
   4   2   0     9678.98     9745.58    107.59 o 
   5   2   0       16.52       17.89      5.99 o 
   6   2   0     2336.16     2305.87     36.05 o 
   7   2   0      446.87      437.02     15.04 o 
   8   2   0      477.12      471.24     40.38 o 
   9   2   0       23.58       40.36     45.40 o 
  10   2   0        4.64      -33.16     33.16 o 
  11   2   0      104.60       38.08     36.82 o 
   1   3   0    35343.07    34639.36    266.14 o 
   2   3   0       88.74      121.05      6.40 o 
   3   3   0     1073.13     1083.62     13.07 o 
   4   3   0     1348.82     1434.12     16.45 o 
   5   3   0      326.06      360.53      8.11 o 
   6   3   0     6175.34     6044.77     63.23 o 
   7   3   0       30.80       35.46     14.06 o 
   8   3   0     1996.89     2001.57     55.31 o 
   9   3   0      613.45      647.49     33.53 o 
  10   3   0       23.03       78.77     39.23 o 
   0   4   0       22.22       35.89     11.30 o 
   1   4   0     1708.23     1749.02     16.69 o 
   2   4   0       48.07       34.66      5.77 o 
   3   4   0     8102.46     8373.49     76.40 o 
   4   4   0     2262.55     2170.85     24.05 o 
   5   4   0      366.04      373.67      8.87 o 
   6   4   0      273.81      285.47      7.97 o 
   7   4   0     1420.87     1407.91     37.12 o 
   8   4   0      279.77      229.37     14.55 o 
   9   4   0      251.51      269.17     44.25 o 
  10   4   0      103.89      144.58     47.39 o 
   1   5   0      125.28      148.60      5.87 o 
   2   5   0     2973.39     3233.34     30.46 o 
   3   5   0     1290.49     1255.45     15.47 o 
   4   5   0     1497.39     1539.31     18.14 o 
   5   5   0      826.50      802.28     14.08 o 
   6   5   0       41.10       31.63      7.30 o 
   7   5   0      261.18      237.74     10.71 o 
   8   5   0       41.62       32.18      9.52 o 
   9   5   0        2.16        4.52     15.84 o 
  10   5   0        2.84       30.86     48.85 o 
   0   6   0     6957.04     7005.68     88.14 o 
   1   6   0      532.55      635.73     11.66 o 
   2   6   0     3646.52     3578.64     35.87 o 
   3   6   0      252.31      237.80     11.25 o 
   4   6   0     2249.95     2176.76     25.79 o 
   5   6   0     1626.89     1573.76     21.46 o 
   6   6   0      156.03      164.08      9.72 o 
   7   6   0      157.97      175.01     11.77 o 
   8   6   0        9.44        3.01     14.42 o 
   9   6   0      672.04      682.88     81.44 o 
  10   6   0       24.91       20.92     55.55 o 
   1   7   0      641.14      590.70     12.87 o 
   2   7   0        9.02       -1.68      9.28 o 
   3   7   0      279.39      260.20      9.76 o 
   4   7   0       37.96       23.15      6.80 o 
   5   7   0      166.04      161.35     12.45 o 
   6   7   0      261.89      273.79     15.07 o 
   7   7   0      416.92      411.03     20.81 o 
   8   7   0        0.80       -4.96     16.37 o 
   9   7   0       17.68       39.29     18.77 o 
   0   8   0     2148.20     2040.08     38.29 o 
   1   8   0      190.66      181.56     11.08 o 
   2   8   0     1014.29     1020.82     18.90 o 
   3   8   0      169.14      171.19     10.55 o 
   4   8   0        3.53      -10.26     10.26 o 
   5   8   0      927.89      940.59     27.78 o 
   6   8   0       16.70       17.26     18.33 o 
   7   8   0       89.23      127.20     20.23 o 
   8   8   0       28.08       28.06     19.36 o 
   9   8   0       10.59       25.06     24.52 o 
   1   9   0      690.11      632.90     16.62 o 
   2   9   0     2840.36     2849.02     35.84 o 
   3   9   0     4017.58     3933.31     57.00 o 
   4   9   0      470.74      479.86     21.96 o 
   5   9   0     1112.56     1084.13     32.65 o 
   6   9   0      147.04      155.75     27.13 o 
   7   9   0       33.03        6.77     21.58 o 
   8   9   0      267.13      252.95     53.93 o 
   0  10   0     1891.93     1884.52     48.80 o 
   1  10   0      474.40      481.63     19.54 o 
   2  10   0       75.92       85.72     14.21 o 
   3  10   0      880.72      902.77     28.31 o 
   4  10   0       58.19       44.01     20.69 o 
   5  10   0      174.30      158.85     24.51 o 
   6  10   0      210.77      192.81     25.94 o 
   7  10   0      324.86      347.75     28.00 o 
   8  10   0      248.21      281.60     27.76 o 
   1  11   0     1807.96     1836.10     36.09 o 
   2  11   0       38.76       31.05     19.68 o 
   3  11   0        0.31       15.05     21.91 o 
   4  11   0      120.13      148.41     23.66 o 
   5  11   0       37.13       46.31     26.99 o 
   6  11   0      569.21      608.63     34.34 o 
   7  11   0        2.85       -8.01     27.40 o 
   0  12   0      136.78       60.54     27.86 o 
   1  12   0      922.69      909.31     30.75 o 
   2  12   0     1017.43     1000.17     35.94 o 
   3  12   0      751.56      784.94     34.52 o 
   4  12   0      918.00     1042.10     39.06 o 
   5  12   0       25.15        3.23     30.85 o 
   6  12   0      178.78      187.94     37.30 o 
   1  13   0      438.28      465.99     39.09 o 
   2  13   0      407.07      400.84     33.71 o 
   3  13   0       18.74        4.34     28.81 o 
   4  13   0       12.91       13.76     34.24 o 
   5  13   0      119.70      105.71     53.59 o 
   0  14   0     1277.63     1378.69     95.09 o 
   1  14   0       83.43      188.73     50.03 o 
   2  14   0      147.79      139.05     36.74 o 
   3  14   0       11.37      -16.00     32.22 o 
 -11   1   1       28.58       -1.99     28.14 o 
 -10   1   1       87.04       63.29     27.93 o 
  -9   1   1      210.13      243.56     14.10 o 
  -8   1   1        1.24       15.61      8.78 o 
  -7   1   1      295.45      345.86     11.14 o 
  -6   1   1      117.75      121.78      7.15 o 
  -5   1   1     3414.60     3338.93     55.01 o 
  -4   1   1      225.40      244.17      6.24 o 
  -3   1   1     4907.29     5147.88     57.34 o 
  -2   1   1     9587.23     9727.06    127.91 o 
  -1   1   1     1080.29     1218.09     33.25 o 
   0   1   1       97.86       75.14      7.82 o 
   1   1   1      295.27      320.30      3.89 o 
   2   1   1    11062.10    11006.17     89.85 o 
   3   1   1        6.27       13.27      3.19 o 
   4   1   1     5851.78     5860.53     53.45 o 
   5   1   1      363.82      418.69     11.52 o 
   6   1   1      282.07      260.12      9.37 o 
   7   1   1     2376.76     2335.22     32.15 o 
   8   1   1        2.78       16.53     14.57 o 
   9   1   1      319.72      359.11     18.85 o 
  10   1   1       64.30       47.97     20.90 o 
  11   1   1       74.54      104.30     20.16 o 
 -11   2   1       20.61       46.24     33.89 o 
 -10   2   1      460.43      513.83     30.06 o 
  -9   2   1        2.60       23.84     20.89 o 
  -8   2   1     1176.32     1121.54     30.45 o 
  -7   2   1       61.99       46.96     12.62 o 
  -6   2   1      712.53      657.71     19.68 o 
  -5   2   1      368.28      333.60      9.63 o 
  -4   2   1      313.68      282.60      9.72 o 
  -3   2   1    14142.63    13584.01    149.61 o 
  -2   2   1     4788.92     4746.36     41.36 o 
  -1   2   1     2253.01     2241.21     21.45 o 
   0   2   1      343.84      381.82      4.63 o 
   1   2   1       21.74       25.51      2.31 o 
   2   2   1      158.27      158.17      3.33 o 
   3   2   1     3931.45     3884.12     36.28 o 
   4   2   1      830.83      810.04     10.62 o 
   5   2   1     6630.31     6387.84     62.32 o 
   6   2   1      947.19      951.57     15.16 o 
   7   2   1     2411.45     2457.59     48.33 o 
   8   2   1      478.88      455.27     14.73 o 
   9   2   1        0.79       38.60     22.34 o 
  10   2   1      148.74      159.43     41.22 o 
 -11   3   1        1.63       44.98     39.44 o 
 -10   3   1       65.40       65.28     35.78 o 
  -9   3   1      276.89      295.79     76.47 o 
  -8   3   1      167.05      199.70     25.05 o 
  -7   3   1        0.41       21.87     18.19 o 
  -6   3   1      706.48      642.96     16.66 o 
  -5   3   1      771.50      762.41     12.41 o 
  -4   3   1     1000.38     1026.39     12.80 o 
  -3   3   1       13.75       12.65      4.58 o 
  -2   3   1     1668.81     1698.78     17.46 o 
  -1   3   1     8128.30     8139.03     63.86 o 
   0   3   1     2222.09     2093.25     17.93 o 
   1   3   1      600.96      590.35      7.02 o 
   2   3   1     4017.54     3884.31     36.44 o 
   3   3   1     5081.30     5059.09     47.00 o 
   4   3   1        4.54       10.12      4.36 o 
   5   3   1      592.96      577.29     10.26 o 
   6   3   1      677.98      691.29     12.13 o 
   7   3   1      991.21     1012.63     17.82 o 
   8   3   1      105.41      103.15     16.00 o 
   9   3   1        1.54      -11.84     28.03 o 
  10   3   1       90.63      105.03     43.62 o 
 -10   4   1       26.84       57.12     39.54 o 
  -9   4   1       86.31       78.66     26.09 o 
  -8   4   1       30.11       58.94     22.48 o 
  -7   4   1      561.62      576.67     41.91 o 
  -6   4   1     3687.59     3621.12     37.57 o 
  -5   4   1      364.39      381.36      8.64 o 
  -4   4   1    13590.25    13865.76    132.37 o 
  -3   4   1     1008.62     1095.66     13.16 o 
  -2   4   1      135.44      132.33      7.03 o 
  -1   4   1     3222.98     3284.98     28.73 o 
   0   4   1      925.67      908.08      9.91 o 
   1   4   1    28078.94    27979.93    225.17 o 
   2   4   1      757.35      905.50     12.35 o 
   3   4   1    11774.09    11741.24    100.59 o 
   4   4   1      644.47      615.48     16.29 o 
   5   4   1       55.14       56.58      6.23 o 
   6   4   1     1511.95     1464.29     19.16 o 
   7   4   1        1.06        1.93     10.77 o 
   8   4   1     2223.43     2243.71     51.47 o 
   9   4   1      167.11      184.55     19.78 o 
  10   4   1       51.15       46.97     50.32 o 
 -10   5   1       67.94       57.75     48.23 o 
  -9   5   1      469.65      522.75     51.68 o 
  -8   5   1      280.47      309.29     23.19 o 
  -7   5   1     1041.31      979.70     19.16 o 
  -6   5   1       83.63       67.26      7.31 o 
  -5   5   1       31.67       41.85      6.71 o 
  -4   5   1     4495.72     4251.96     41.12 o 
  -3   5   1      851.79      788.68     12.83 o 
  -2   5   1    26845.34    27592.84    233.04 o 
  -1   5   1    14879.89    15190.60    136.52 o 
   0   5   1     3212.52     3449.05     32.24 o 
   1   5   1     1215.20     1182.46     14.86 o 
   2   5   1      627.59      661.33     10.33 o 
   3   5   1     3470.91     3223.31     32.37 o 
   4   5   1     2618.21     2535.96     26.76 o 
   5   5   1     1765.18     1726.09     22.06 o 
   6   5   1     5355.62     5218.73     53.87 o 
   7   5   1       17.54       33.17      9.91 o 
   8   5   1      245.10      250.01     12.75 o 
   9   5   1        1.49       14.05     20.01 o 
  10   5   1       24.76       46.55     51.89 o 
 -10   6   1      335.98      310.28     57.22 o 
  -9   6   1      352.12      348.55     57.43 o 
  -8   6   1       20.08       19.23     11.54 o 
  -7   6   1      129.46      127.26     11.20 o 
  -6   6   1      292.42      331.11     14.72 o 
  -5   6   1        0.17       -7.91      7.91 o 
  -4   6   1      349.34      354.45      9.27 o 
  -3   6   1     3086.47     3011.18     38.34 o 
  -2   6   1      726.53      672.03     12.41 o 
  -1   6   1      233.69      267.79      7.77 o 
   0   6   1    10187.03    10445.64     90.94 o 
   1   6   1     1587.29     1430.67     17.82 o 
   2   6   1     1695.92     1772.56     20.62 o 
   3   6   1      273.97      253.46      9.19 o 
   4   6   1     3042.46     2927.06     32.74 o 
   5   6   1     2167.01     2144.96     26.82 o 
   6   6   1       80.24       76.76      9.59 o 
   7   6   1      296.08      298.52     14.38 o 
   8   6   1      260.17      278.79     29.94 o 
   9   6   1       77.69       71.66     16.62 o 
  10   6   1        4.92       -7.19     61.25 o 
  -9   7   1        0.11       -0.03     16.14 o 
  -8   7   1      199.82      222.88     18.18 o 
  -7   7   1      868.69      908.28     29.21 o 
  -6   7   1      763.86      777.18     20.94 o 
  -5   7   1     3550.74     3434.32     41.37 o 
  -4   7   1       18.42        7.49      8.91 o 
  -3   7   1      860.59      842.18     15.86 o 
  -2   7   1        0.00        1.58      7.30 o 
  -1   7   1     1694.83     1637.34     20.92 o 
   0   7   1    13607.59    13657.26    132.08 o 
   1   7   1        2.75        4.95      7.04 o 
   2   7   1    11149.76    10982.71    107.76 o 
   3   7   1      946.09      958.96     16.81 o 
   4   7   1      788.58      754.23     16.83 o 
   5   7   1      161.80      149.25     13.40 o 
   6   7   1       93.91       88.48     16.58 o 
   7   7   1     1202.70     1120.86     32.54 o 
   8   7   1       52.02       52.99     17.53 o 
   9   7   1      312.58      343.54     28.45 o 
  -9   8   1       89.71      142.91     35.63 o 
  -8   8   1      273.52      252.22     32.03 o 
  -7   8   1      470.36      438.98     23.38 o 
  -6   8   1      294.29      254.63     20.49 o 
  -5   8   1        5.79       26.98     14.26 o 
  -4   8   1       11.91        5.18      8.95 o 
  -3   8   1     4922.10     4782.50     51.44 o 
  -2   8   1     6027.48     5921.34     61.83 o 
  -1   8   1     4559.22     4607.29     53.33 o 
   0   8   1     3050.18     2961.47     34.94 o 
   1   8   1        2.87        4.22      9.30 o 
   2   8   1      797.41      800.42     17.08 o 
   3   8   1      265.05      280.99     11.52 o 
   4   8   1     3820.25     3828.97     50.43 o 
   5   8   1     1170.67     1169.60     34.23 o 
   6   8   1      230.89      214.24     20.91 o 
   7   8   1      838.17      830.44     31.45 o 
   8   8   1       20.31       43.55     20.07 o 
   9   8   1       17.75       25.68     21.30 o 
  -8   9   1       25.00       33.53     22.23 o 
  -7   9   1        4.75       22.08     21.27 o 
  -6   9   1       73.46       58.28     21.96 o 
  -5   9   1      376.51      385.31     21.48 o 
  -4   9   1      447.47      440.82     24.71 o 
  -3   9   1      179.08      193.83     13.52 o 
  -2   9   1     1372.79     1386.61     23.38 o 
  -1   9   1     3487.08     3414.24     43.18 o 
   0   9   1      189.45      192.01     14.08 o 
   1   9   1      524.76      480.69     15.54 o 
   2   9   1      486.07      459.63     14.27 o 
   3   9   1      318.35      291.84     14.27 o 
   4   9   1      379.86      374.67     20.92 o 
   5   9   1      627.25      631.65     38.10 o 
   6   9   1      899.44      876.10     33.54 o 
   7   9   1        1.13       -5.26     25.83 o 
   8   9   1        0.06      -11.37     23.16 o 
  -8  10   1       91.00      106.80     26.72 o 
  -7  10   1      136.65      151.90     26.39 o 
  -6  10   1      834.64      832.04     36.20 o 
  -5  10   1        7.37       -0.66     19.90 o 
  -4  10   1     1258.38     1286.28     37.41 o 
  -3  10   1      524.73      519.87     21.99 o 
  -2  10   1      268.72      241.70     15.06 o 
  -1  10   1      606.43      631.85     20.18 o 
   0  10   1       15.31        4.01     14.78 o 
   1  10   1     1918.81     1987.17     34.75 o 
   2  10   1       46.95       36.07     13.29 o 
   3  10   1     1017.08     1098.18     31.79 o 
   4  10   1       42.04       36.45     20.69 o 
   5  10   1       69.09       70.86     23.73 o 
   6  10   1      181.45      171.62     25.99 o 
   7  10   1       19.20       10.76     25.11 o 
   8  10   1      430.50      391.42     40.41 o 
  -7  11   1        8.87        0.23     28.86 o 
  -6  11   1        9.59       39.75     28.65 o 
  -5  11   1       32.34       78.22     28.41 o 
  -4  11   1      734.69      796.00     31.13 o 
  -3  11   1     1021.44      943.22     32.07 o 
  -2  11   1      691.11      748.80     26.12 o 
  -1  11   1      520.90      530.15     21.53 o 
   0  11   1      280.84      261.66     19.39 o 
   1  11   1      112.14      113.34     17.93 o 
   2  11   1      177.12      156.27     20.16 o 
   3  11   1      169.32      180.47     23.23 o 
   4  11   1      219.97      282.35     25.80 o 
   5  11   1      334.99      295.53     30.60 o 
   6  11   1      493.00      533.27     43.26 o 
   7  11   1        7.72       22.80     27.71 o 
  -6  12   1        9.27       -0.75     31.12 o 
  -5  12   1        0.59       10.25     29.28 o 
  -4  12   1       56.65       39.25     25.61 o 
  -3  12   1        1.30      -20.06     25.16 o 
  -2  12   1        2.13       37.03     25.85 o 
  -1  12   1       35.40        5.21     21.36 o 
   0  12   1      155.52      119.70     21.04 o 
   1  12   1       31.64       44.75     25.17 o 
   2  12   1        9.50      -21.85     25.22 o 
   3  12   1      128.33      124.06     31.86 o 
   4  12   1       96.66       93.88     26.67 o 
   5  12   1       84.38       95.18     31.99 o 
   6  12   1      102.85       60.71     30.21 o 
  -5  13   1      157.71      101.01     35.48 o 
  -4  13   1       21.13      -34.02     34.02 o 
  -3  13   1       76.77       48.92     29.93 o 
  -2  13   1      167.91      140.81     31.18 o 
  -1  13   1       46.90       49.85     32.30 o 
   0  13   1      312.21      346.98     58.48 o 
   1  13   1        4.86       47.19     33.45 o 
   2  13   1      479.51      467.98     33.08 o 
   3  13   1        0.52      -29.51     29.51 o 
   4  13   1      246.16      245.59     37.63 o 
   5  13   1       19.94      -22.51     83.17 o 
  -3  14   1       79.42       62.34     31.76 o 
  -2  14   1       82.13       37.33     36.35 o 
  -1  14   1      197.51      150.17     49.23 o 
   0  14   1        0.36      -29.12     43.68 o 
   1  14   1      177.44      171.58     49.05 o 
   2  14   1       15.26       27.45     37.72 o 
   3  14   1      192.46      190.39     34.78 o 
 -11   0   2        1.47       -0.84     21.76 o 
 -10   0   2      497.65      485.28     25.06 o 
  -9   0   2       70.64       74.58     13.44 o 
  -8   0   2      118.06       99.21     11.30 o 
  -7   0   2      692.83      698.25     17.63 o 
  -6   0   2     1255.45     1271.24     23.60 o 
  -5   0   2    15709.54    15531.76    240.17 o 
  -4   0   2      882.71      800.34     15.09 o 
  -3   0   2    36797.67    36018.80    558.06 o 
  -2   0   2    12652.18    13125.25    144.60 o 
  -1   0   2      556.90      679.68     10.19 o 
   0   0   2     8134.60     7743.20    268.66 o 
   1   0   2      977.26     1024.80     20.01 o 
   2   0   2    49653.76    43185.09    558.86 o 
   3   0   2        3.39        3.67      3.52 o 
   4   0   2    23968.72    23476.32    281.13 o 
   5   0   2      347.15      286.50     13.08 o 
   6   0   2       11.70      -12.73     12.73 o 
   7   0   2       15.38       45.22     34.47 o 
   8   0   2        0.48       -0.73     46.24 o 
   9   0   2      840.75      893.19     62.04 o 
  10   0   2      308.31      326.92     41.95 o 
 -11   1   2       33.80        0.63     27.30 o 
 -10   1   2       38.91       82.09     22.70 o 
  -9   1   2       39.92       50.00     13.43 o 
  -8   1   2     1186.58     1234.07     20.39 o 
  -7   1   2      701.08      699.42     13.52 o 
  -6   1   2     1263.37     1174.74     17.29 o 
  -5   1   2     1405.95     1367.70     31.22 o 
  -4   1   2      835.28      831.66     11.24 o 
  -3   1   2    13923.84    13926.10    125.40 o 
  -2   1   2     1632.69     1767.70     16.03 o 
  -1   1   2    10322.88    10770.38     96.84 o 
   0   1   2     4729.65     4897.51     38.85 o 
   1   1   2      344.99      365.62      4.73 o 
   2   1   2     2530.87     2427.47     32.44 o 
   3   1   2     5332.52     5498.66     41.72 o 
   4   1   2     4577.00     4604.08     40.75 o 
   5   1   2      119.71      104.42      6.28 o 
   6   1   2     1642.49     1634.30     26.68 o 
   7   1   2     1433.51     1437.97     26.40 o 
   8   1   2      134.22      130.58     17.91 o 
   9   1   2      136.72      187.36     28.63 o 
  10   1   2       19.37       43.28     26.44 o 
 -11   2   2        1.79       16.08     24.96 o 
 -10   2   2        7.58      -22.46     42.00 o 
  -9   2   2      268.52      362.68     23.36 o 
  -8   2   2        4.38       19.93     13.93 o 
  -7   2   2     1465.30     1464.73     33.40 o 
  -6   2   2      928.41      917.29     22.50 o 
  -5   2   2      582.55      671.91     12.66 o 
  -4   2   2       45.02       47.60      5.98 o 
  -3   2   2       49.76       50.59      4.53 o 
  -2   2   2    45231.92    43775.77    370.07 o 
  -1   2   2     1201.76     1232.65     19.92 o 
   0   2   2     4306.95     4428.30     44.90 o 
   1   2   2    10713.26    11151.80     90.90 o 
   2   2   2      133.47      146.64      4.46 o 
   3   2   2      135.63      142.23      3.93 o 
   4   2   2        4.11        2.17      4.61 o 
   5   2   2     4595.94     4605.67     49.30 o 
   6   2   2     1694.56     1623.84     22.51 o 
   7   2   2       68.85       76.12     10.31 o 
   8   2   2      733.56      737.89     21.52 o 
   9   2   2        2.08      -22.64     26.46 o 
  10   2   2       28.97       38.32     25.93 o 
 -11   3   2      171.20      235.17     40.17 o 
 -10   3   2        8.02      -12.13     23.87 o 
  -9   3   2      505.58      470.71     26.94 o 
  -8   3   2      363.04      354.18     23.34 o 
  -7   3   2       15.29       -7.77     16.70 o 
  -6   3   2     3038.89     3061.87     45.44 o 
  -5   3   2      178.23      171.20      6.72 o 
  -4   3   2    19913.32    19592.78    198.76 o 
  -3   3   2      198.66      178.12      5.05 o 
  -2   3   2     5126.11     5355.38     52.65 o 
  -1   3   2       43.89       67.68      3.45 o 
   0   3   2      151.00      133.74      4.23 o 
   1   3   2    12314.65    12421.64     96.95 o 
   2   3   2      243.85      263.74      6.45 o 
   3   3   2    17420.14    16835.57    136.24 o 
   4   3   2      727.14      712.12     11.09 o 
   5   3   2     2660.06     2636.41     28.87 o 
   6   3   2       84.45       90.90      7.24 o 
   7   3   2      309.41      308.37     11.69 o 
   8   3   2      250.13      271.23     17.52 o 
   9   3   2       15.17       -9.63     18.25 o 
  10   3   2      369.24      519.19     58.06 o 
 -10   4   2       15.73       -5.13     38.50 o 
  -9   4   2        7.91        3.03     23.17 o 
  -8   4   2       90.07      124.46     22.21 o 
  -7   4   2      391.36      387.05     15.43 o 
  -6   4   2      512.47      521.83     10.85 o 
  -5   4   2      663.17      691.05     11.85 o 
  -4   4   2      280.16      248.76      7.34 o 
  -3   4   2     1202.33     1372.81     15.80 o 
  -2   4   2     1955.35     1831.65     30.53 o 
  -1   4   2     4079.75     4300.07     38.80 o 
   0   4   2     3165.22     3115.96     29.07 o 
   1   4   2     4644.31     4674.46     40.18 o 
   2   4   2      298.06      349.85      8.72 o 
   3   4   2      699.21      754.82     13.08 o 
   4   4   2       99.53      125.09      7.16 o 
   5   4   2      837.76      827.46     14.06 o 
   6   4   2      737.06      766.44     14.98 o 
   7   4   2       55.61       62.40     10.12 o 
   8   4   2       47.70       21.46     11.25 o 
   9   4   2       16.18       18.25     17.64 o 
  10   4   2       10.14       -1.62     24.55 o 
 -10   5   2        1.59       89.97     43.52 o 
  -9   5   2        0.74       22.60     39.96 o 
  -8   5   2      299.72      317.88     20.92 o 
  -7   5   2      374.38      393.90     18.55 o 
  -6   5   2      167.46      167.10      9.40 o 
  -5   5   2     1417.53     1437.95     19.13 o 
  -4   5   2      228.52      254.01      7.50 o 
  -3   5   2      572.29      543.62     11.14 o 
  -2   5   2     3838.88     4119.39     40.18 o 
  -1   5   2     1149.23     1097.83     14.48 o 
   0   5   2      358.65      351.66      7.86 o 
   1   5   2     2807.33     3082.92     31.11 o 
   2   5   2     2312.08     2450.63     25.72 o 
   3   5   2       51.53       65.56      5.93 o 
   4   5   2     1108.63     1194.08     14.97 o 
   5   5   2       80.96       79.05      8.07 o 
   6   5   2     1489.86     1474.12     22.26 o 
   7   5   2     1119.97     1115.45     22.87 o 
   8   5   2       43.19       26.61     15.79 o 
   9   5   2       28.13       25.92     16.92 o 
  10   5   2        0.23       31.63     23.68 o 
 -10   6   2      245.48      329.74     54.29 o 
  -9   6   2       19.76       40.09     17.04 o 
  -8   6   2       81.04       78.41     12.34 o 
  -7   6   2      511.49      544.93     17.50 o 
  -6   6   2      203.36      207.92     10.18 o 
  -5   6   2     4430.15     4470.68     47.25 o 
  -4   6   2       88.24      101.67      7.57 o 
  -3   6   2     3228.85     3152.49     49.32 o 
  -2   6   2      286.07      214.90      8.45 o 
  -1   6   2     3634.69     3736.03     37.49 o 
   0   6   2     1463.93     1353.39     17.71 o 
   1   6   2      691.82      697.11     12.67 o 
   2   6   2     3629.09     3567.72     36.14 o 
   3   6   2        0.91       -1.63      4.97 o 
   4   6   2     4915.90     4862.41     54.56 o 
   5   6   2      783.55      783.53     16.01 o 
   6   6   2     1390.00     1315.68     33.45 o 
   7   6   2      211.31      205.60     17.68 o 
   8   6   2        2.48      -11.36     16.79 o 
   9   6   2      421.19      423.12     22.11 o 
  -9   7   2        0.70       -0.73     15.78 o 
  -8   7   2       94.66      104.18     16.79 o 
  -7   7   2       20.94       29.16     19.83 o 
  -6   7   2       59.67       60.17     12.34 o 
  -5   7   2      261.69      265.67     11.69 o 
  -4   7   2      265.42      269.49     10.85 o 
  -3   7   2      267.25      255.27     10.71 o 
  -2   7   2      127.12      110.93      8.90 o 
  -1   7   2        7.56       16.40      7.38 o 
   0   7   2      492.50      545.28     13.14 o 
   1   7   2      969.36      930.49     15.47 o 
   2   7   2      163.53      155.77      9.30 o 
   3   7   2     1048.46     1034.81     17.89 o 
   4   7   2      313.74      312.45     12.11 o 
   5   7   2      641.57      623.00     17.77 o 
   6   7   2      296.63      259.00     35.43 o 
   7   7   2       14.80        2.15     18.00 o 
   8   7   2      112.43      112.86     19.85 o 
   9   7   2       54.64       72.36     20.03 o 
  -9   8   2        1.66       -0.94     18.79 o 
  -8   8   2      183.01      169.50     23.93 o 
  -7   8   2       32.35       24.91     19.29 o 
  -6   8   2        0.39      -20.47     22.05 o 
  -5   8   2      480.98      483.50     18.63 o 
  -4   8   2      229.40      193.34     13.36 o 
  -3   8   2     2001.97     2000.23     27.16 o 
  -2   8   2       72.26       58.92      9.66 o 
  -1   8   2      618.45      649.42     16.64 o 
   0   8   2      310.68      307.87     11.32 o 
   1   8   2      229.88      237.81     12.07 o 
   2   8   2     2263.04     2234.95     29.48 o 
   3   8   2        7.35        6.61      9.84 o 
   4   8   2       29.88       31.50     12.63 o 
   5   8   2      179.63      180.42     17.64 o 
   6   8   2       28.58       29.76     19.07 o 
   7   8   2      182.81      168.55     21.13 o 
   8   8   2        0.55      -10.41     21.25 o 
   9   8   2       48.78       56.44     31.83 o 
  -8   9   2      437.36      502.99     27.23 o 
  -7   9   2      120.87      122.14     22.83 o 
  -6   9   2      447.08      526.33     27.34 o 
  -5   9   2       80.35       82.18     19.06 o 
  -4   9   2      448.76      405.38     21.74 o 
  -3   9   2     1034.72      987.32     22.07 o 
  -2   9   2     2263.26     2299.70     34.96 o 
  -1   9   2     1065.38     1017.35     25.19 o 
   0   9   2      690.19      727.76     20.56 o 
   1   9   2     2631.02     2593.22     35.93 o 
   2   9   2      338.78      368.44     16.96 o 
   3   9   2     1132.75     1108.59     26.22 o 
   4   9   2      221.38      258.43     20.27 o 
   5   9   2     1250.31     1270.97     42.41 o 
   6   9   2      480.32      448.99     28.95 o 
   7   9   2      850.49      869.05     35.27 o 
   8   9   2       26.04       30.82     23.75 o 
  -8  10   2       27.70       44.99     25.71 o 
  -7  10   2       22.25        4.47     24.99 o 
  -6  10   2      569.69      524.83     36.15 o 
  -5  10   2      331.05      323.09     23.81 o 
  -4  10   2        2.89       41.28     20.71 o 
  -3  10   2       75.88      103.76     17.46 o 
  -2  10   2        7.84       10.95     13.08 o 
  -1  10   2       43.97       14.56     14.77 o 
   0  10   2      138.14      127.76     16.43 o 
   1  10   2       30.53       21.46     15.23 o 
   2  10   2      127.19      156.34     16.06 o 
   3  10   2      105.48      142.33     26.67 o 
   4  10   2     1311.69     1269.17     38.88 o 
   5  10   2      201.25      183.29     26.33 o 
   6  10   2        1.08       -1.21     55.93 o 
   7  10   2       44.00       60.73     25.90 o 
  -7  11   2       12.91      -24.76     27.86 o 
  -6  11   2      119.65      124.25     31.32 o 
  -5  11   2      274.18      239.95     30.42 o 
  -4  11   2     1277.21     1382.91     49.69 o 
  -3  11   2        1.13      -21.70     21.70 o 
  -2  11   2      455.11      518.90     25.13 o 
  -1  11   2        9.76        4.00     17.32 o 
   0  11   2      594.63      563.00     22.23 o 
   1  11   2      647.63      689.30     29.21 o 
   2  11   2      223.32      190.29     22.40 o 
   3  11   2     1607.03     1591.66     46.48 o 
   4  11   2       12.42        2.98     22.95 o 
   5  11   2        8.49      -16.66     26.45 o 
   6  11   2       13.12      -35.56     48.65 o 
   7  11   2        2.22       16.46     31.87 o 
  -6  12   2      120.42       99.22     31.82 o 
  -5  12   2      117.54       75.95     31.79 o 
  -4  12   2        5.47      -22.74     26.53 o 
  -3  12   2       38.22       46.28     26.84 o 
  -2  12   2     1833.49     1883.09     47.85 o 
  -1  12   2      792.18      771.12     29.89 o 
   0  12   2     1320.07     1287.98     36.15 o 
   1  12   2     1051.26     1108.82     39.01 o 
   2  12   2       59.38       48.99     39.38 o 
   3  12   2        3.32       12.03     34.46 o 
   4  12   2      211.75      210.21     28.34 o 
   5  12   2      511.45      472.03     35.80 o 
   6  12   2      285.76      253.09     33.31 o 
  -5  13   2      127.44      141.61     36.41 o 
  -4  13   2      303.65      359.11     50.86 o 
  -3  13   2        3.72       20.82     34.16 o 
  -2  13   2       64.57       77.92     29.64 o 
  -1  13   2      241.61      239.80     34.54 o 
   0  13   2       94.38       49.44     37.58 o 
   1  13   2      156.86      175.23     32.70 o 
   2  13   2       35.84      -26.75     51.80 o 
   3  13   2      245.51      317.46     47.97 o 
   4  13   2      340.43      254.78     35.88 o 
  -3  14   2      456.19      450.08     38.11 o 
  -2  14   2        3.98       -7.27     35.91 o 
  -1  14   2        5.67      -32.17     43.64 o 
   0  14   2       25.67       15.32     42.05 o 
   1  14   2       51.36       51.61     44.06 o 
   2  14   2      503.47      502.74     43.39 o 
 -11   1   3       63.68       97.93     22.27 o 
 -10   1   3       35.02       51.05     14.78 o 
  -9   1   3       82.65      121.30     12.86 o 
  -8   1   3      649.24      564.78     12.09 o 
  -7   1   3        6.46        7.09      5.71 o 
  -6   1   3       78.04       82.55      5.43 o 
  -5   1   3     2679.01     2721.67     29.23 o 
  -4   1   3      241.65      231.83      5.28 o 
  -3   1   3    10479.33    10634.66     95.65 o 
  -2   1   3    23319.06    24595.09    198.17 o 
  -1   1   3    14830.72    15470.74    119.88 o 
   0   1   3     6656.40     6993.19     54.92 o 
   1   1   3    10082.45    10607.54     79.43 o 
   2   1   3     8537.52     8581.60     67.37 o 
   3   1   3     1675.17     1774.81     19.50 o 
   4   1   3     6183.82     6039.12     50.06 o 
   5   1   3        1.03        2.89      5.70 o 
   6   1   3      675.62      679.58     17.37 o 
   7   1   3       94.59       77.14     14.04 o 
   8   1   3       12.58        0.31     15.63 o 
   9   1   3      369.70      358.51     76.63 o 
  10   1   3       20.53       54.97     31.96 o 
 -11   2   3      146.72      163.13     34.99 o 
 -10   2   3        8.10       29.20     21.35 o 
  -9   2   3        9.95       12.36     18.42 o 
  -8   2   3     1163.08     1258.53     30.47 o 
  -7   2   3      344.48      354.31     15.21 o 
  -6   2   3     2358.82     2257.28     30.50 o 
  -5   2   3      589.17      580.49      9.04 o 
  -4   2   3      499.29      609.91     10.44 o 
  -3   2   3      465.44      537.74      7.38 o 
  -2   2   3    12558.72    13103.01    117.66 o 
  -1   2   3     1352.09     1198.95     12.76 o 
   0   2   3     2997.41     3208.19     27.83 o 
   1   2   3    11672.88    11347.16     92.71 o 
   2   2   3    12572.91    12547.06    107.19 o 
   3   2   3     4492.75     4588.04     41.01 o 
   4   2   3       19.60       29.45      5.05 o 
   5   2   3     1323.84     1337.69     19.72 o 
   6   2   3      955.86      931.79     28.44 o 
   7   2   3     1909.50     1879.05     32.91 o 
   8   2   3      106.02      116.82     14.69 o 
   9   2   3      286.97      289.86     24.69 o 
  10   2   3       25.99       26.73     32.08 o 
 -11   3   3        5.42       50.95     37.14 o 
 -10   3   3        3.25        2.00     22.39 o 
  -9   3   3      113.89       98.33     22.50 o 
  -8   3   3       14.10       27.70     18.33 o 
  -7   3   3      951.05      977.79     27.08 o 
  -6   3   3      942.71      875.74     15.00 o 
  -5   3   3     1275.12     1155.53     22.76 o 
  -4   3   3      328.41      309.85     13.88 o 
  -3   3   3     1822.81     1799.72     20.04 o 
  -2   3   3      170.73      147.88      5.92 o 
  -1   3   3     2471.33     2512.00     23.91 o 
   0   3   3     2002.43     2035.61     19.12 o 
   1   3   3     1477.57     1400.09     17.65 o 
   2   3   3      647.51      664.12     11.02 o 
   3   3   3      984.73      907.77     12.59 o 
   4   3   3     4646.52     4639.11     40.18 o 
   5   3   3      333.63      342.82     14.03 o 
   6   3   3        6.34        7.27      7.93 o 
   7   3   3       40.92       35.30     11.56 o 
   8   3   3       14.54        9.34     13.13 o 
   9   3   3       19.05        2.90     19.73 o 
  10   3   3       10.28       -3.31     32.87 o 
 -10   4   3       80.66      115.28     39.44 o 
  -9   4   3      230.37      226.62     24.45 o 
  -8   4   3        5.19       -4.98     20.06 o 
  -7   4   3      693.30      637.70     15.29 o 
  -6   4   3       13.97        9.79      6.86 o 
  -5   4   3     1821.96     1798.18     21.67 o 
  -4   4   3     4609.76     4439.35     45.28 o 
  -3   4   3      157.31      107.37      5.74 o 
  -2   4   3    16985.54    16974.11    162.23 o 
  -1   4   3      111.37      109.60      5.04 o 
   0   4   3      664.01      676.12     10.64 o 
   1   4   3      101.67      114.04      5.70 o 
   2   4   3     1620.06     1645.39     18.74 o 
   3   4   3    18928.29    19453.60    165.53 o 
   4   4   3       23.45       26.70      6.93 o 
   5   4   3     6322.25     6302.12     63.99 o 
   6   4   3      258.41      259.49      9.92 o 
   7   4   3        2.13       -4.07     11.73 o 
   8   4   3      216.91      215.58     18.68 o 
   9   4   3       14.20       16.15     18.88 o 
  10   4   3      224.23      293.03     25.16 o 
 -10   5   3        0.03        8.37     40.69 o 
  -9   5   3      266.71      334.87     43.94 o 
  -8   5   3       31.60       32.62     17.38 o 
  -7   5   3     2420.73     2483.17     48.95 o 
  -6   5   3      809.61      798.38     14.98 o 
  -5   5   3     1246.26     1196.19     20.50 o 
  -4   5   3     1108.95     1041.79     14.74 o 
  -3   5   3       48.95       63.30      7.71 o 
  -2   5   3     3470.11     3434.59     36.61 o 
  -1   5   3      729.63      750.06     13.21 o 
   0   5   3    20761.46    20751.58    184.60 o 
   1   5   3    16603.35    17032.19    153.40 o 
   2   5   3      796.05      692.49     11.81 o 
   3   5   3     5483.95     5320.61     56.05 o 
   4   5   3       78.61       75.49      6.50 o 
   5   5   3     2236.37     2338.53     34.62 o 
   6   5   3      758.83      756.93     18.05 o 
   7   5   3      150.94      189.64     13.36 o 
   8   5   3     1358.92     1353.30     36.02 o 
   9   5   3        1.80       18.33     18.80 o 
  10   5   3       89.86      137.68     33.17 o 
 -10   6   3       45.69       68.42     48.02 o 
  -9   6   3      142.39      150.00     15.16 o 
  -8   6   3      108.91      142.35     20.53 o 
  -7   6   3       15.77       36.31     14.64 o 
  -6   6   3      647.95      654.37     15.73 o 
  -5   6   3     2368.83     2305.90     32.79 o 
  -4   6   3      565.88      575.50     16.53 o 
  -3   6   3      508.56      496.98     13.18 o 
  -2   6   3     2470.14     2337.70     27.71 o 
  -1   6   3     5069.27     5102.80     52.84 o 
   0   6   3     1332.50     1443.60     19.86 o 
   1   6   3     1442.29     1426.28     18.47 o 
   2   6   3     4119.56     4087.84     40.94 o 
   3   6   3     1113.74     1095.62     18.44 o 
   4   6   3      238.67      276.21     14.49 o 
   5   6   3       47.74       51.76     10.02 o 
   6   6   3      420.18      429.21     16.03 o 
   7   6   3        2.71      -11.62     24.90 o 
   8   6   3      300.59      263.32     22.76 o 
   9   6   3      251.63      264.11     22.49 o 
  -9   7   3       58.19       70.14     16.35 o 
  -8   7   3      338.10      309.16     19.25 o 
  -7   7   3       53.88       53.93     17.13 o 
  -6   7   3      445.80      470.64     16.97 o 
  -5   7   3      846.11      814.69     18.68 o 
  -4   7   3     1652.13     1666.47     24.81 o 
  -3   7   3     9191.14     9090.37     90.55 o 
  -2   7   3      468.74      454.54     11.90 o 
  -1   7   3     3470.89     3407.98     40.28 o 
   0   7   3       88.91       92.46      8.58 o 
   1   7   3      163.06      158.21      8.68 o 
   2   7   3     1809.83     1824.74     30.02 o 
   3   7   3       19.81        4.64      8.57 o 
   4   7   3     7071.85     6874.43     95.97 o 
   5   7   3        9.89        1.46     12.17 o 
   6   7   3      616.57      628.14     27.46 o 
   7   7   3      180.75      200.27     24.64 o 
   8   7   3        0.54      -26.75     26.75 o 
   9   7   3       71.95      103.67     29.02 o 
  -9   8   3       10.15        7.25     18.78 o 
  -8   8   3      425.89      484.57     24.46 o 
  -7   8   3      394.32      380.42     23.01 o 
  -6   8   3     1759.17     1829.97     71.33 o 
  -5   8   3     1833.38     1747.82     37.08 o 
  -4   8   3      242.40      259.93     14.13 o 
  -3   8   3        7.43       -5.84      9.53 o 
  -2   8   3        2.31       -1.29      9.64 o 
  -1   8   3     3274.01     3119.39     39.35 o 
   0   8   3     1582.69     1646.38     23.90 o 
   1   8   3     3674.01     3574.24     44.14 o 
   2   8   3     5457.12     5369.48     57.58 o 
   3   8   3        0.70       -2.13     10.17 o 
   4   8   3       20.58       31.67     12.36 o 
   5   8   3        0.02      -17.08     17.08 o 
   6   8   3      585.01      558.28     26.33 o 
   7   8   3      466.13      450.70     25.52 o 
   8   8   3       61.65        6.11     43.58 o 
  -8   9   3       91.64      100.61     28.01 o 
  -7   9   3      158.02      151.04     23.61 o 
  -6   9   3      229.21      256.39     29.88 o 
  -5   9   3      151.09      175.84     20.16 o 
  -4   9   3     1264.29     1221.38     34.50 o 
  -3   9   3      194.39      210.77     13.79 o 
  -2   9   3       18.99        9.14     11.79 o 
  -1   9   3       99.12       81.47     11.94 o 
   0   9   3     2483.16     2489.21     38.42 o 
   1   9   3     3172.88     3182.62     41.90 o 
   2   9   3       70.71       56.58     13.12 o 
   3   9   3     1290.75     1266.03     31.27 o 
   4   9   3      127.96      163.38     25.88 o 
   5   9   3      610.66      572.11     28.13 o 
   6   9   3       33.01       52.57     23.36 o 
   7   9   3      280.74      334.71     34.29 o 
   8   9   3       77.07       55.76     25.55 o 
  -8  10   3        0.43      -11.66     25.41 o 
  -7  10   3       59.33       -8.38     26.06 o 
  -6  10   3       30.99       48.17     24.69 o 
  -5  10   3       10.71        8.73     21.56 o 
  -4  10   3      849.01      917.30     32.40 o 
  -3  10   3        2.04       -7.08     17.12 o 
  -2  10   3     1668.52     1619.95     29.06 o 
  -1  10   3       15.86        7.09     14.99 o 
   0  10   3     1393.52     1319.21     29.26 o 
   1  10   3       32.94       33.49     15.58 o 
   2  10   3      360.66      362.81     21.29 o 
   3  10   3     1660.77     1716.60     41.91 o 
   4  10   3       46.66       24.92     21.13 o 
   5  10   3     1783.34     1649.97     46.98 o 
   6  10   3       22.34       16.15     26.56 o 
   7  10   3       44.21       32.67     26.97 o 
  -7  11   3      313.75      327.52     33.22 o 
  -6  11   3      142.31      145.21     29.85 o 
  -5  11   3      592.03      578.26     34.47 o 
  -4  11   3       74.32       77.07     24.11 o 
  -3  11   3       21.27        5.98     22.05 o 
  -2  11   3       92.87      110.06     20.78 o 
  -1  11   3      412.72      418.17     23.09 o 
   0  11   3      622.64      596.73     22.47 o 
   1  11   3      648.36      687.07     26.25 o 
   2  11   3      576.91      498.31     27.60 o 
   3  11   3      576.34      551.98     28.52 o 
   4  11   3       10.09        5.81     22.60 o 
   5  11   3       75.38       40.11     27.92 o 
   6  11   3       40.07       28.16     34.22 o 
  -6  12   3       20.60       -3.69     32.36 o 
  -5  12   3      359.50      330.01     37.66 o 
  -4  12   3       50.37       40.16     27.30 o 
  -3  12   3       84.91       45.28     27.17 o 
  -2  12   3        5.72        1.85     26.03 o 
  -1  12   3        5.20      -24.15     24.15 o 
   0  12   3       72.73       40.62     23.17 o 
   1  12   3       48.49       -1.42     23.79 o 
   2  12   3       62.12       37.18     26.75 o 
   3  12   3        0.50        8.84     24.88 o 
   4  12   3       16.49       10.14     48.23 o 
   5  12   3        2.37       -3.75     78.33 o 
  -5  13   3      128.95       87.54     36.91 o 
  -4  13   3        0.89      -34.86     34.86 o 
  -3  13   3      303.77      339.40     33.67 o 
  -2  13   3        0.61       -8.22     29.23 o 
  -1  13   3      615.51      555.16     39.87 o 
   0  13   3       98.99       58.61     38.33 o 
   1  13   3      323.32      307.36     35.31 o 
   2  13   3      150.68      157.85     48.80 o 
   3  13   3       11.46      -19.97     28.28 o 
   4  13   3      188.16      228.69     36.08 o 
  -3  14   3        7.48       -8.41     32.97 o 
  -2  14   3      107.87       69.58     38.26 o 
  -1  14   3       27.90      -44.97     49.59 o 
   0  14   3       65.39       27.61     48.83 o 
   1  14   3      194.22      237.32     51.73 o 
   2  14   3       16.37      -25.67     47.01 o 
 -11   0   4       16.71       57.53     17.94 o 
 -10   0   4       94.76      104.58     16.75 o 
  -9   0   4      379.45      407.49     15.21 o 
  -8   0   4     1366.38     1326.59     27.14 o 
  -7   0   4       24.76       26.61      9.29 o 
  -6   0   4     2153.91     2092.96     36.41 o 
  -5   0   4      232.55      221.21     12.15 o 
  -4   0   4      381.79      342.58     12.29 o 
  -3   0   4      876.60      742.86     13.37 o 
  -2   0   4    46583.21    45727.70    496.16 o 
  -1   0   4   115170.85   102349.07   1225.97 o 
   0   0   4    10897.05    11791.29    120.19 o 
   1   0   4    10387.50    10911.43    120.32 o 
   2   0   4     1902.01     1911.41     27.97 o 
   3   0   4     6665.73     6829.01    167.95 o 
   4   0   4     8868.90     9003.35    117.91 o 
   5   0   4     2058.66     2243.95     32.13 o 
   6   0   4     7658.89     7781.00    127.27 o 
   7   0   4      551.43      587.83     27.35 o 
   8   0   4      808.66      850.71     59.21 o 
   9   0   4       77.28       66.01     50.11 o 
  10   0   4        1.57        1.46     54.19 o 
 -11   1   4      207.15      181.98     42.11 o 
 -10   1   4      121.95      126.73     14.53 o 
  -9   1   4        2.87        4.33      8.33 o 
  -8   1   4       84.17      108.84      7.63 o 
  -7   1   4      254.30      255.97      7.96 o 
  -6   1   4     4011.17     4023.47     46.21 o 
  -5   1   4      507.93      468.98      8.03 o 
  -4   1   4     9573.65     9590.89    101.53 o 
  -3   1   4     4676.87     4830.02     47.10 o 
  -2   1   4     3682.76     3878.15     31.24 o 
  -1   1   4     4173.42     4139.32     34.95 o 
   0   1   4    13302.65    13978.97    108.47 o 
   1   1   4    28184.45    27990.09    215.52 o 
   2   1   4     4735.45     4857.53     41.11 o 
   3   1   4       50.60       91.16      4.98 o 
   4   1   4     3862.61     3550.57     44.41 o 
   5   1   4      685.94      670.07     12.46 o 
   6   1   4        2.10       -4.91      8.89 o 
   7   1   4       34.64       26.79     12.59 o 
   8   1   4      679.77      675.62     37.22 o 
   9   1   4      792.04      839.81     45.72 o 
  10   1   4        1.30      -36.49     36.49 o 
 -11   2   4       45.40       13.00     26.41 o 
 -10   2   4       37.77       18.41     20.86 o 
  -9   2   4       94.13       82.12     19.21 o 
  -8   2   4      664.96      671.36     17.82 o 
  -7   2   4     1132.24     1165.73     17.26 o 
  -6   2   4        6.15        8.55      5.52 o 
  -5   2   4     6558.63     6526.38     67.53 o 
  -4   2   4     1466.36     1402.48     17.30 o 
  -3   2   4       41.77       42.02      4.10 o 
  -2   2   4      124.01      137.83      5.83 o 
  -1   2   4      926.91      917.06     10.18 o 
   0   2   4    19033.00    19104.79    154.78 o 
   1   2   4     3927.79     4226.55     36.46 o 
   2   2   4    11167.26    11335.14     92.87 o 
   3   2   4     2343.70     2128.17     21.61 o 
   4   2   4        7.54        8.78      5.70 o 
   5   2   4      822.68      808.15     15.49 o 
   6   2   4      121.02      100.00     11.36 o 
   7   2   4      944.51      917.78     24.61 o 
   8   2   4      430.80      406.58     24.04 o 
   9   2   4      216.55      241.17     25.58 o 
  10   2   4      195.58      226.40     40.14 o 
 -11   3   4        3.28       19.56     36.20 o 
 -10   3   4      235.93      274.68     48.33 o 
  -9   3   4     1255.22     1272.87     42.10 o 
  -8   3   4      162.85      181.98     19.87 o 
  -7   3   4     3273.03     3042.91     37.21 o 
  -6   3   4      174.80      175.14      7.39 o 
  -5   3   4      120.71      131.91      8.08 o 
  -4   3   4     2966.36     3042.11     34.17 o 
  -3   3   4      530.97      452.37     10.66 o 
  -2   3   4    14962.12    14897.18    152.83 o 
  -1   3   4      161.06      137.34      5.10 o 
   0   3   4    20911.24    21345.17    173.20 o 
   1   3   4      593.50      652.69      9.81 o 
   2   3   4        5.53        0.98      4.96 o 
   3   3   4      404.19      356.68     11.29 o 
   4   3   4       95.56      111.25      7.20 o 
   5   3   4     7016.18     7128.86     76.70 o 
   6   3   4      412.65      434.48     13.36 o 
   7   3   4     2414.91     2416.92     57.51 o 
   8   3   4      502.70      498.88     23.58 o 
   9   3   4       90.98       96.43     22.22 o 
  10   3   4       56.57       49.59     26.55 o 
 -10   4   4       78.96       75.95     39.54 o 
  -9   4   4      180.88      117.28     23.55 o 
  -8   4   4      209.85      195.04     11.87 o 
  -7   4   4      982.24     1044.86     20.92 o 
  -6   4   4       57.07       54.44      8.19 o 
  -5   4   4     2313.51     2314.61     28.66 o 
  -4   4   4     5269.73     5556.66     55.81 o 
  -3   4   4      911.13      836.55     13.91 o 
  -2   4   4       21.76       38.02      7.81 o 
  -1   4   4      134.51      141.76      6.49 o 
   0   4   4      890.30      864.49     12.67 o 
   1   4   4       24.84       11.14      8.33 o 
   2   4   4     3296.96     3237.51     32.88 o 
   3   4   4     2599.03     2541.40     25.89 o 
   4   4   4      138.68      145.46      9.48 o 
   5   4   4     1657.35     1656.13     24.23 o 
   6   4   4      600.53      598.29     17.98 o 
   7   4   4      636.74      673.67     21.85 o 
   8   4   4        5.76        7.92     29.23 o 
   9   4   4       91.27       52.28     20.92 o 
  10   4   4      183.99      197.85     84.00 o 
 -10   5   4       13.64       61.51     41.64 o 
  -9   5   4       77.62       58.16     38.92 o 
  -8   5   4        1.66       22.73     11.89 o 
  -7   5   4       47.21       53.34     13.38 o 
  -6   5   4      453.43      429.53     13.71 o 
  -5   5   4      274.47      269.08      9.73 o 
  -4   5   4      931.77      922.28     14.36 o 
  -3   5   4     2098.80     2107.06     31.02 o 
  -2   5   4       37.55       33.81      6.63 o 
  -1   5   4      381.75      463.58     10.90 o 
   0   5   4      568.34      580.35     11.47 o 
   1   5   4     4326.54     4368.97     45.58 o 
   2   5   4      902.47      884.92     14.71 o 
   3   5   4     3037.56     2991.85     44.98 o 
   4   5   4     1089.04     1116.90     18.44 o 
   5   5   4       99.17       98.21     10.96 o 
   6   5   4      177.59      166.91     12.91 o 
   7   5   4       39.91       12.81     31.97 o 
   8   5   4      181.33      144.05     20.48 o 
   9   5   4      106.85       69.06     42.51 o 
 -10   6   4      199.62      220.94     50.53 o 
  -9   6   4       14.61        8.72     14.93 o 
  -8   6   4      359.99      356.48     16.26 o 
  -7   6   4      407.81      451.90     22.64 o 
  -6   6   4      297.42      300.30     12.08 o 
  -5   6   4     1167.46     1152.17     19.49 o 
  -4   6   4      772.32      822.43     16.49 o 
  -3   6   4     3687.95     3701.80     43.47 o 
  -2   6   4        1.71       -7.50      7.50 o 
  -1   6   4    10316.57    10590.20    104.13 o 
   0   6   4       49.08       24.32      7.88 o 
   1   6   4     4830.76     4744.06     49.97 o 
   2   6   4      628.41      560.28     13.29 o 
   3   6   4      595.44      573.50     14.82 o 
   4   6   4     1178.83     1175.60     21.06 o 
   5   6   4      277.44      276.60     12.72 o 
   6   6   4      378.96      385.10     21.09 o 
   7   6   4       13.33      -13.06     18.48 o 
   8   6   4      260.96      293.47     22.94 o 
   9   6   4        1.57      -16.69     21.63 o 
  -9   7   4       13.11       26.96     25.02 o 
  -8   7   4       86.93       99.83     22.97 o 
  -7   7   4        1.14       20.80     18.03 o 
  -6   7   4        4.75       27.75     15.69 o 
  -5   7   4        8.11        0.91     10.71 o 
  -4   7   4       39.54       21.90      9.13 o 
  -3   7   4       25.22       46.08      9.33 o 
  -2   7   4     1178.98     1219.17     19.93 o 
  -1   7   4        0.38       -8.84      8.84 o 
   0   7   4     1076.95     1013.55     19.11 o 
   1   7   4      698.03      703.21     15.55 o 
   2   7   4      250.82      255.89     13.35 o 
   3   7   4     1326.52     1343.13     21.61 o 
   4   7   4       24.18       22.55     11.22 o 
   5   7   4      648.67      614.32     23.76 o 
   6   7   4      150.74      181.02     20.84 o 
   7   7   4       39.24       31.18     24.80 o 
   8   7   4        7.17       -4.49     32.40 o 
   9   7   4       26.73       16.29     23.54 o 
  -9   8   4       70.19       98.09     20.73 o 
  -8   8   4      185.92      184.09     21.81 o 
  -7   8   4       95.26       78.54     22.38 o 
  -6   8   4      240.67      211.38     22.74 o 
  -5   8   4      202.00      198.55     18.67 o 
  -4   8   4      128.07      159.33     13.87 o 
  -3   8   4      720.64      664.38     16.34 o 
  -2   8   4        7.41       -6.85      9.58 o 
  -1   8   4     1923.38     1817.78     27.87 o 
   0   8   4        0.35      -10.28     10.28 o 
   1   8   4       47.27       58.98     11.34 o 
   2   8   4       47.83       50.73     10.42 o 
   3   8   4       24.51       27.03     11.70 o 
   4   8   4      885.67      895.71     27.88 o 
   5   8   4       47.24       38.60     18.17 o 
   6   8   4      101.76      158.69     28.14 o 
   7   8   4       42.45       26.71     22.66 o 
   8   8   4       32.60       21.79     26.74 o 
  -8   9   4        4.69        9.59     23.57 o 
  -7   9   4        0.40      -22.95     22.95 o 
  -6   9   4      459.67      582.80     29.32 o 
  -5   9   4      114.87      122.19     19.86 o 
  -4   9   4     1536.22     1510.22     36.27 o 
  -3   9   4     1216.69     1198.92     32.63 o 
  -2   9   4      285.32      288.37     14.62 o 
  -1   9   4       60.44       57.99     12.16 o 
   0   9   4      494.62      515.85     22.32 o 
   1   9   4     4079.72     3903.54     49.09 o 
   2   9   4     2950.38     2963.82     46.32 o 
   3   9   4      971.00      998.15     28.67 o 
   4   9   4      465.62      497.39     24.29 o 
   5   9   4      111.32       97.21     22.99 o 
   6   9   4      120.87      120.87     31.30 o 
   7   9   4      584.81      547.34     29.74 o 
   8   9   4       32.13       34.87     26.59 o 
  -8  10   4       76.92      133.59     27.76 o 
  -7  10   4       19.06       -5.90     27.06 o 
  -6  10   4       42.98       46.54     26.58 o 
  -5  10   4      304.77      278.79     28.74 o 
  -4  10   4      218.09      205.94     23.62 o 
  -3  10   4      308.93      320.66     27.25 o 
  -2  10   4      534.14      521.46     20.33 o 
  -1  10   4     1852.60     1892.37     41.09 o 
   0  10   4      408.64      384.79     19.04 o 
   1  10   4      334.36      327.54     17.89 o 
   2  10   4       65.40       50.46     18.53 o 
   3  10   4      798.61      786.70     36.47 o 
   4  10   4      544.24      504.63     26.57 o 
   5  10   4       11.78       60.22     42.17 o 
   6  10   4      261.34      318.56     31.59 o 
   7  10   4      187.55      214.31     29.49 o 
  -7  11   4      319.31      309.30     32.77 o 
  -6  11   4       12.05      -14.74     28.24 o 
  -5  11   4       36.98       57.01     37.23 o 
  -4  11   4      125.99       97.01     24.01 o 
  -3  11   4      565.17      530.20     34.38 o 
  -2  11   4      619.56      628.12     29.87 o 
  -1  11   4       91.72       41.12     17.73 o 
   0  11   4      318.31      326.96     20.34 o 
   1  11   4      150.99      150.43     22.07 o 
   2  11   4      349.31      324.13     33.61 o 
   3  11   4      127.24      112.10     24.39 o 
   4  11   4       19.20        2.06     24.51 o 
   5  11   4      749.84      794.45     72.25 o 
   6  11   4       37.59       65.03     29.02 o 
  -6  12   4       35.93       27.87     32.33 o 
  -5  12   4      409.19      423.80     49.76 o 
  -4  12   4      118.60      123.81     27.60 o 
  -3  12   4      526.24      474.83     32.18 o 
  -2  12   4      124.08       86.69     25.86 o 
  -1  12   4        5.11      -25.61     25.61 o 
   0  12   4      637.25      588.44     31.05 o 
   1  12   4      514.66      521.25     28.98 o 
   2  12   4     1044.13     1047.80     37.44 o 
   3  12   4     1073.96     1152.23     66.79 o 
   4  12   4        4.18      -44.94     44.94 o 
   5  12   4       42.46       33.11     30.45 o 
  -5  13   4        0.77      -36.14     36.14 o 
  -4  13   4        7.19      -26.06     34.65 o 
  -3  13   4      203.51      207.27     30.90 o 
  -2  13   4      551.09      564.58     35.42 o 
  -1  13   4        0.23      -32.48     32.48 o 
   0  13   4      404.16      438.52     57.64 o 
   1  13   4      380.43      415.73     41.00 o 
   2  13   4        3.07      -28.66     28.66 o 
   3  13   4        3.11       -9.76     29.17 o 
   4  13   4      136.39      155.21     40.05 o 
  -2  14   4      108.73       66.04     47.29 o 
  -1  14   4      816.95      829.73     68.00 o 
   0  14   4       79.73       61.81     44.89 o 
   1  14   4       66.26       54.44     47.91 o 
   2  14   4        8.19       36.72     59.73 o 
 -11   1   5        0.84        2.10     15.51 o 
 -10   1   5       62.12       75.41     11.56 o 
  -9   1   5        2.75        0.23      9.00 o 
  -8   1   5      160.57      178.63      8.77 o 
  -7   1   5      233.22      248.56      8.64 o 
  -6   1   5     1750.11     1681.39     22.34 o 
  -5   1   5      367.24      388.24      8.54 o 
  -4   1   5     5245.69     5447.68     53.23 o 
  -3   1   5     5533.77     5710.31     49.80 o 
  -2   1   5     1002.99     1162.75     12.59 o 
  -1   1   5    20776.33    20897.11    161.78 o 
   0   1   5      112.95      147.47      5.62 o 
   1   1   5     7603.80     7756.05     67.35 o 
   2   1   5      193.34      170.69      5.43 o 
   3   1   5     5746.07     6118.81     49.75 o 
   4   1   5      659.67      626.34     13.44 o 
   5   1   5        4.49       -2.57      6.50 o 
   6   1   5      920.42      890.66     19.64 o 
   7   1   5        5.08      -11.33     18.56 o 
   8   1   5       34.08       20.47     22.86 o 
   9   1   5        5.68      -17.50     35.66 o 
  10   1   5       71.39       39.08     40.39 o 
 -11   2   5       17.05       52.93     33.16 o 
 -10   2   5       17.97       11.55     20.85 o 
  -9   2   5      386.97      352.97     15.49 o 
  -8   2   5      133.76       89.76      8.65 o 
  -7   2   5      393.97      349.36     10.49 o 
  -6   2   5        8.06        6.15      6.20 o 
  -5   2   5      598.58      591.24     11.17 o 
  -4   2   5    10115.51     9894.19     89.65 o 
  -3   2   5     2209.48     2296.80     24.74 o 
  -2   2   5     4186.93     4240.58     42.81 o 
  -1   2   5     2338.88     2595.82     24.66 o 
   0   2   5      792.18      807.52      9.75 o 
   1   2   5     8608.68     8739.96     75.99 o 
   2   2   5     2347.51     2378.82     22.66 o 
   3   2   5     6504.74     6517.11     55.38 o 
   4   2   5     2615.46     2485.97     29.24 o 
   5   2   5      790.17      777.45     15.46 o 
   6   2   5       94.76       78.30     12.03 o 
   7   2   5      157.51      152.18     19.39 o 
   8   2   5        1.79       -4.24     22.97 o 
   9   2   5       79.53      140.03     29.92 o 
  10   2   5        6.84      -34.75     40.31 o 
 -11   3   5        2.56       55.34     36.72 o 
 -10   3   5      168.27      106.81     34.42 o 
  -9   3   5      147.37      142.92     13.03 o 
  -8   3   5       45.32       25.72      8.73 o 
  -7   3   5        3.25       -7.69      7.69 o 
  -6   3   5     1180.67     1172.32     17.22 o 
  -5   3   5      228.93      257.57      7.89 o 
  -4   3   5      903.66      893.58     12.64 o 
  -3   3   5     3756.58     3880.67     39.91 o 
  -2   3   5     2408.40     2390.24     26.57 o 
  -1   3   5      916.95      866.51     12.18 o 
   0   3   5      402.23      424.24      8.95 o 
   1   3   5     7962.44     8246.18     72.53 o 
   2   3   5      212.04      176.26      6.21 o 
   3   3   5      388.16      420.82      9.29 o 
   4   3   5       64.71       38.51      9.20 o 
   5   3   5     2655.11     2666.97     31.48 o 
   6   3   5     1399.70     1399.77     26.28 o 
   7   3   5       71.83       44.65     18.24 o 
   8   3   5      250.67      281.43     27.92 o 
   9   3   5       31.92       12.43     36.39 o 
  10   3   5      106.01      128.80     42.23 o 
 -10   4   5        0.04      -37.03     37.03 o 
  -9   4   5       21.06       23.59     11.69 o 
  -8   4   5      322.59      364.32     12.53 o 
  -7   4   5      582.49      597.70     17.54 o 
  -6   4   5       58.39       66.01      8.18 o 
  -5   4   5     5105.35     5204.11     53.18 o 
  -4   4   5      152.42      172.56      7.56 o 
  -3   4   5      641.98      560.30     14.31 o 
  -2   4   5     1808.60     1732.04     21.21 o 
  -1   4   5     2543.45     2460.49     28.13 o 
   0   4   5    11418.05    11303.18     98.40 o 
   1   4   5      971.30     1116.62     15.34 o 
   2   4   5     5408.28     5446.89     53.63 o 
   3   4   5      316.92      303.45      8.46 o 
   4   4   5        1.89        3.18      5.30 o 
   5   4   5     1509.25     1591.77     26.44 o 
   6   4   5      240.57      243.54     13.65 o 
   7   4   5     4260.50     4323.36    102.26 o 
   8   4   5      265.76      280.83     22.57 o 
   9   4   5       45.68       54.12     23.28 o 
 -10   5   5      225.42      296.37     45.19 o 
  -9   5   5       51.68       38.76     14.09 o 
  -8   5   5       24.97       19.35     11.77 o 
  -7   5   5      232.16      158.85     12.07 o 
  -6   5   5       36.38       22.97      8.79 o 
  -5   5   5     3661.39     3782.79     44.26 o 
  -4   5   5       37.02       41.80      7.56 o 
  -3   5   5     7456.11     7503.14     80.50 o 
  -2   5   5     4726.59     4862.80     50.95 o 
  -1   5   5      411.52      426.84     11.10 o 
   0   5   5       76.45       91.71      9.64 o 
   1   5   5       67.39      104.35      6.99 o 
   2   5   5     4458.10     4259.19     42.92 o 
   3   5   5     1375.59     1349.61     21.26 o 
   4   5   5     1976.11     1930.94     29.54 o 
   5   5   5     3884.95     3843.89     47.69 o 
   6   5   5       15.96       -1.78     24.48 o 
   7   5   5      113.51      112.04     20.11 o 
   8   5   5       54.87       36.50     24.04 o 
   9   5   5      278.02      265.52     35.17 o 
 -10   6   5      100.20      137.46     48.02 o 
  -9   6   5        3.13       -1.21     13.19 o 
  -8   6   5      406.88      387.96     18.07 o 
  -7   6   5      606.00      609.09     36.34 o 
  -6   6   5        9.60       15.87     10.66 o 
  -5   6   5       58.30       65.01     10.46 o 
  -4   6   5     1004.22      994.58     18.87 o 
  -3   6   5     1307.86     1291.30     21.69 o 
  -2   6   5      285.36      326.11     10.68 o 
  -1   6   5     4457.46     4630.02     49.43 o 
   0   6   5     3651.97     3580.68     42.41 o 
   1   6   5     1623.99     1665.08     22.72 o 
   2   6   5      227.57      203.63      9.83 o 
   3   6   5     4383.19     4240.62     49.70 o 
   4   6   5     1279.05     1290.69     20.55 o 
   5   6   5       28.93       20.78     13.68 o 
   6   6   5      364.83      338.15     56.03 o 
   7   6   5      274.80      278.16     22.45 o 
   8   6   5      329.60      328.07     25.31 o 
   9   6   5        1.16       29.59     42.14 o 
  -9   7   5      167.40      220.25     25.98 o 
  -8   7   5      162.54      215.08     18.26 o 
  -7   7   5      139.99      160.26     21.15 o 
  -6   7   5     1776.23     1746.57     43.58 o 
  -5   7   5       94.88       94.31     11.40 o 
  -4   7   5      436.86      447.08     13.58 o 
  -3   7   5       40.04       38.31      9.43 o 
  -2   7   5     5671.50     5617.06     59.27 o 
  -1   7   5     9575.41     9589.97    102.26 o 
   0   7   5       92.52       73.30     10.12 o 
   1   7   5     8623.13     8498.91     99.84 o 
   2   7   5      218.45      218.04     12.35 o 
   3   7   5       20.61       18.11     10.60 o 
   4   7   5       36.40       21.48     14.74 o 
   5   7   5      151.35      161.89     18.32 o 
   6   7   5     1899.50     1890.24     46.56 o 
   7   7   5        3.38        7.20     21.56 o 
   8   7   5      715.90      747.48     33.21 o 
  -9   8   5       74.06       70.23     19.08 o 
  -8   8   5        1.33       12.65     35.11 o 
  -7   8   5      100.75       65.67     24.75 o 
  -6   8   5       13.67       -7.70     21.80 o 
  -5   8   5       36.01        6.28     19.25 o 
  -4   8   5     2721.70     2637.95     43.15 o 
  -3   8   5     1488.47     1542.67     26.69 o 
  -2   8   5     1596.12     1544.79     24.07 o 
  -1   8   5     2540.21     2547.64     34.76 o 
   0   8   5      377.11      351.84     13.51 o 
   1   8   5      443.94      434.11     16.59 o 
   2   8   5      162.12      165.74     14.45 o 
   3   8   5      897.38      836.03     22.23 o 
   4   8   5     2975.76     3015.72     54.81 o 
   5   8   5      457.84      422.77     25.29 o 
   6   8   5     1091.73     1052.79     36.66 o 
   7   8   5        9.38      -12.14     27.12 o 
   8   8   5       11.38        7.73     25.26 o 
  -8   9   5       43.60      103.88     25.55 o 
  -7   9   5      185.67      145.04     26.10 o 
  -6   9   5       25.28       36.57     25.12 o 
  -5   9   5       12.72      -17.17     19.74 o 
  -4   9   5       12.94       11.25     19.08 o 
  -3   9   5      752.67      714.77     23.54 o 
  -2   9   5     1510.01     1474.76     26.70 o 
  -1   9   5       27.78       37.16     12.09 o 
   0   9   5      696.67      664.88     20.04 o 
   1   9   5       10.74       -7.92     14.46 o 
   2   9   5     2647.11     2586.39     40.83 o 
   3   9   5       80.42       42.90     17.19 o 
   4   9   5      595.71      529.88     26.85 o 
   5   9   5      366.27      373.71     39.22 o 
   6   9   5       34.04       38.85     24.18 o 
   7   9   5        5.24        2.10     29.36 o 
  -8  10   5       39.39       51.70     27.45 o 
  -7  10   5      553.17      525.09     33.43 o 
  -6  10   5       22.57      -17.85     25.99 o 
  -5  10   5     1046.31      990.78     38.92 o 
  -4  10   5       86.46       91.67     22.72 o 
  -3  10   5       35.03        6.96     20.54 o 
  -2  10   5     1217.23     1199.98     31.51 o 
  -1  10   5      208.97      178.40     17.74 o 
   0  10   5     2997.19     2915.90     45.19 o 
   1  10   5       21.65        5.65     19.26 o 
   2  10   5     1081.53     1087.52     32.22 o 
   3  10   5       43.90       16.66     32.33 o 
   4  10   5        2.59       -9.80     22.26 o 
   5  10   5      134.73      133.24     35.35 o 
   6  10   5      124.34      112.01     27.42 o 
   7  10   5      494.91      507.79     33.71 o 
  -7  11   5       29.10       30.19     31.77 o 
  -6  11   5        2.81      -28.51     28.51 o 
  -5  11   5      605.04      599.93     36.07 o 
  -4  11   5      485.27      487.75     29.07 o 
  -3  11   5      531.90      540.24     29.19 o 
  -2  11   5      448.99      451.39     27.19 o 
  -1  11   5      231.16      234.92     22.02 o 
   0  11   5        7.25      -17.68     17.68 o 
   1  11   5       13.09      -13.43     25.97 o 
   2  11   5        7.15       -0.48     23.54 o 
   3  11   5      307.73      333.88     26.97 o 
   4  11   5      556.15      576.58     35.67 o 
   5  11   5      597.64      628.46     34.72 o 
   6  11   5        3.91      -35.70     35.70 o 
  -6  12   5        8.54      -14.75     33.41 o 
  -5  12   5      143.19      157.90     34.32 o 
  -4  12   5        3.60      -26.90     26.90 o 
  -3  12   5      130.01       80.25     33.51 o 
  -2  12   5       21.04      -18.61     25.09 o 
  -1  12   5       77.25       34.72     26.84 o 
   0  12   5       13.33      -30.17     30.17 o 
   1  12   5       33.31       -2.24     29.11 o 
   2  12   5       24.75      -25.64     25.64 o 
   3  12   5      278.84      307.80     36.22 o 
   4  12   5        1.21      -30.26     30.26 o 
   5  12   5        4.29      -29.70     31.54 o 
  -4  13   5      130.29       80.31     35.47 o 
  -3  13   5      265.40      274.23     42.50 o 
  -2  13   5       32.83       17.13     46.14 o 
  -1  13   5      363.39      383.36     45.42 o 
   0  13   5       21.51      -25.95     39.07 o 
   1  13   5      557.76      543.65     47.70 o 
   2  13   5       29.43       41.94     29.02 o 
   3  13   5      260.76      274.43     32.62 o 
  -2  14   5       89.25       73.46     48.06 o 
  -1  14   5        1.88       20.20     46.84 o 
   0  14   5      136.82       96.30     45.64 o 
   1  14   5        5.16      -46.45     46.45 o 
 -11   0   6       49.81       14.37     18.40 o 
 -10   0   6       29.46       32.91     17.37 o 
  -9   0   6       16.50       28.42     16.00 o 
  -8   0   6      142.40      171.82     13.38 o 
  -7   0   6     1695.08     1804.07     34.81 o 
  -6   0   6     1611.36     1654.31     32.01 o 
  -5   0   6        6.51       15.45      6.90 o 
  -4   0   6     2004.36     1899.20     29.63 o 
  -3   0   6      725.57      781.83     14.58 o 
  -2   0   6        6.81        6.15      5.63 o 
  -1   0   6      375.70      319.83     11.03 o 
   0   0   6      472.83      612.65     12.06 o 
   1   0   6    12038.50    11399.55    126.74 o 
   2   0   6      445.45      477.96     13.03 o 
   3   0   6    16725.27    16147.71    195.34 o 
   4   0   6     1192.09     1107.83     24.46 o 
   5   0   6      254.66      234.92     17.55 o 
   6   0   6      910.45      885.15     36.24 o 
   7   0   6       62.64       37.60     24.63 o 
   8   0   6     2653.22     2716.15     74.81 o 
   9   0   6        1.85       18.52     54.82 o 
  10   0   6      133.80      186.42     67.27 o 
 -11   1   6      141.26      183.87     17.06 o 
 -10   1   6        7.84       -5.77     10.62 o 
  -9   1   6      383.43      403.61     12.85 o 
  -8   1   6       32.22       40.97      8.70 o 
  -7   1   6      407.64      376.70     10.53 o 
  -6   1   6       12.21        4.87      6.38 o 
  -5   1   6     1236.80     1259.55     15.86 o 
  -4   1   6     1719.51     1637.67     19.02 o 
  -3   1   6       20.99       26.60      4.28 o 
  -2   1   6    10229.02    10124.98     87.06 o 
  -1   1   6     2348.79     2279.70     23.40 o 
   0   1   6       20.52       21.98      3.82 o 
   1   1   6     2446.92     2553.81     24.86 o 
   2   1   6     1181.19     1212.23     14.56 o 
   3   1   6     3422.59     3399.38     31.11 o 
   4   1   6      323.08      322.29      9.04 o 
   5   1   6     2298.45     2134.92     27.25 o 
   6   1   6     3145.55     3089.36     48.50 o 
   7   1   6        5.27        5.98     19.53 o 
   8   1   6       26.42       18.92     23.98 o 
   9   1   6        8.34      -18.49     26.35 o 
  10   1   6       56.68       30.82     44.73 o 
 -11   2   6       14.98       21.45     33.89 o 
 -10   2   6       38.20       37.92     14.56 o 
  -9   2   6        2.23       -0.11      9.87 o 
  -8   2   6      603.32      545.33     15.63 o 
  -7   2   6      271.36      248.52      9.96 o 
  -6   2   6       11.52       18.34      5.98 o 
  -5   2   6       17.05       23.31      6.01 o 
  -4   2   6     2539.07     2581.77     26.34 o 
  -3   2   6    14404.96    14179.88    127.88 o 
  -2   2   6     1820.34     1813.48     20.79 o 
  -1   2   6     2675.03     2791.92     28.27 o 
   0   2   6     3120.25     3214.77     30.35 o 
   1   2   6      312.44      295.71      6.68 o 
   2   2   6      622.42      603.47     10.86 o 
   3   2   6       27.95       27.39      6.76 o 
   4   2   6     5766.69     5697.76     55.64 o 
   5   2   6      820.83      821.31     18.13 o 
   6   2   6      713.54      724.67     23.44 o 
   7   2   6      307.66      310.45     22.20 o 
   8   2   6        8.96      -33.02     33.02 o 
   9   2   6       18.15       20.79     39.45 o 
 -11   3   6       26.84       33.69     36.82 o 
 -10   3   6       63.82       64.34     35.15 o 
  -9   3   6       58.79       59.99     10.27 o 
  -8   3   6       16.21       41.03     10.22 o 
  -7   3   6     1022.58     1096.31     21.02 o 
  -6   3   6     1315.20     1304.95     18.03 o 
  -5   3   6     4480.12     4452.68     45.78 o 
  -4   3   6      673.86      718.88     12.13 o 
  -3   3   6     1980.63     2084.40     22.94 o 
  -2   3   6       16.31        7.86      5.17 o 
  -1   3   6     1407.76     1365.21     18.00 o 
   0   3   6     3191.78     3040.40     32.85 o 
   1   3   6      137.98      208.49      9.31 o 
   2   3   6    19277.06    19278.87    165.07 o 
   3   3   6      358.58      328.15      9.63 o 
   4   3   6     1382.49     1330.30     20.17 o 
   5   3   6       90.50      129.34     11.32 o 
   6   3   6      351.55      350.49     15.42 o 
   7   3   6      886.75      920.10     32.24 o 
   8   3   6        0.30      -17.98     21.13 o 
   9   3   6      243.07      283.81     36.40 o 
 -10   4   6      115.54      144.58     41.53 o 
  -9   4   6        0.35      -13.32     13.32 o 
  -8   4   6      134.04      141.62     12.24 o 
  -7   4   6       48.44       55.62     11.71 o 
  -6   4   6        5.81       -8.02      8.02 o 
  -5   4   6      164.65      175.29      9.08 o 
  -4   4   6        6.87       -4.33      6.92 o 
  -3   4   6     2617.55     2591.16     28.04 o 
  -2   4   6     1338.25     1361.11     18.82 o 
  -1   4   6     1639.03     1608.47     21.39 o 
   0   4   6     4663.84     4887.92     54.14 o 
   1   4   6        0.37       -4.29      6.15 o 
   2   4   6       24.04       30.93      8.38 o 
   3   4   6       53.12       49.48      7.49 o 
   4   4   6     1647.76     1658.89     25.91 o 
   5   4   6     1845.38     1819.35     37.59 o 
   6   4   6        5.16      -14.95     14.95 o 
   7   4   6       58.73       95.21     28.58 o 
   8   4   6       64.01       53.34     22.16 o 
   9   4   6        0.64       44.60     25.21 o 
 -10   5   6        0.13        5.50     19.24 o 
  -9   5   6      106.75      120.61     21.17 o 
  -8   5   6       20.29       25.55     13.09 o 
  -7   5   6      303.90      269.96     15.21 o 
  -6   5   6       99.01       79.82     10.33 o 
  -5   5   6        1.19       -0.97      8.79 o 
  -4   5   6      849.84      799.85     15.42 o 
  -3   5   6      585.44      567.45     17.21 o 
  -2   5   6     1261.81     1215.62     18.67 o 
  -1   5   6      264.58      244.73      8.87 o 
   0   5   6     1613.94     1677.51     22.64 o 
   1   5   6     1161.58     1279.91     18.11 o 
   2   5   6      562.43      625.95     14.40 o 
   3   5   6      809.85      869.54     16.39 o 
   4   5   6        9.08       -9.79      9.79 o 
   5   5   6     2701.95     2573.36     41.99 o 
   6   5   6      833.45      881.33     37.03 o 
   7   5   6       69.24       54.75     24.05 o 
   8   5   6        1.44       18.72     22.90 o 
   9   5   6        0.79       -1.57     24.92 o 
 -10   6   6       10.82       29.73     15.97 o 
  -9   6   6       32.14       32.34     23.56 o 
  -8   6   6      185.13      208.87     17.84 o 
  -7   6   6      217.89      251.31     18.61 o 
  -6   6   6     1781.28     1815.79     35.89 o 
  -5   6   6      169.97      197.15     11.77 o 
  -4   6   6     2284.46     2309.92     29.13 o 
  -3   6   6     2262.65     2228.21     37.16 o 
  -2   6   6     1280.58     1410.90     21.16 o 
  -1   6   6     1640.54     1589.98     24.03 o 
   0   6   6      188.74      238.67     10.68 o 
   1   6   6     2350.92     2279.52     29.04 o 
   2   6   6      227.62      210.65     10.60 o 
   3   6   6     5347.36     5296.99     60.84 o 
   4   6   6        9.47       -5.97      9.95 o 
   5   6   6      173.44      173.34     17.51 o 
   6   6   6        6.93      -13.50     19.60 o 
   7   6   6        5.60      -15.66     25.28 o 
   8   6   6      174.31      241.24     25.46 o 
   9   6   6        1.17      -69.67     69.67 o 
  -9   7   6        8.69      -10.71     24.01 o 
  -8   7   6       40.16        1.31     25.35 o 
  -7   7   6        2.29       28.28     23.56 o 
  -6   7   6       98.48      127.28     21.51 o 
  -5   7   6       74.90      100.81     13.01 o 
  -4   7   6      288.53      331.41     12.14 o 
  -3   7   6      149.85      164.10     10.97 o 
  -2   7   6      495.26      478.37     15.70 o 
  -1   7   6       22.62        9.08     10.07 o 
   0   7   6      621.91      612.28     24.95 o 
   1   7   6        0.67       -1.43     11.60 o 
   2   7   6      494.48      507.82     14.33 o 
   3   7   6      350.12      354.66     14.15 o 
   4   7   6       41.99       27.72     15.73 o 
   5   7   6      171.30      194.95     22.18 o 
   6   7   6        1.60       -7.13     20.58 o 
   7   7   6       95.60       79.35     26.81 o 
   8   7   6        8.05       14.74     25.00 o 
  -9   8   6        0.38       15.86     19.80 o 
  -8   8   6       63.97       49.74     29.82 o 
  -7   8   6      107.57       96.50     27.75 o 
  -6   8   6       55.95       73.70     22.26 o 
  -5   8   6      124.99      147.90     20.29 o 
  -4   8   6      411.11      389.87     21.88 o 
  -3   8   6      466.96      410.55     18.08 o 
  -2   8   6      504.28      504.34     15.87 o 
  -1   8   6       37.33       29.07     13.27 o 
   0   8   6        3.65      -13.08     13.08 o 
   1   8   6     1016.99     1051.50     25.21 o 
   2   8   6      105.50       89.10     13.38 o 
   3   8   6     1147.39     1079.22     29.71 o 
   4   8   6      118.21       79.11     18.76 o 
   5   8   6       37.03       11.06     21.92 o 
   6   8   6      277.82      220.71     26.13 o 
   7   8   6       27.76       21.41     25.46 o 
   8   8   6      131.60      163.61     33.56 o 
  -8   9   6       56.13       -7.01     38.98 o 
  -7   9   6      118.31       95.16     26.77 o 
  -6   9   6       37.29       -5.64     25.91 o 
  -5   9   6       18.53        6.96     20.15 o 
  -4   9   6      671.39      753.90     27.81 o 
  -3   9   6      701.91      719.33     23.66 o 
  -2   9   6      444.28      464.64     16.50 o 
  -1   9   6      150.76      190.59     16.42 o 
   0   9   6      623.23      623.49     19.91 o 
   1   9   6        8.79       -9.76     14.55 o 
   2   9   6      721.67      714.44     22.27 o 
   3   9   6      606.54      597.44     25.64 o 
   4   9   6      782.00      866.46     54.75 o 
   5   9   6      639.30      685.70     32.45 o 
   6   9   6      550.19      616.14     33.07 o 
   7   9   6       16.81      -19.24     27.42 o 
  -8  10   6        4.49       53.80     46.71 o 
  -7  10   6       45.61       64.72     29.19 o 
  -6  10   6      447.21      467.22     33.06 o 
  -5  10   6       59.57       40.87     26.96 o 
  -4  10   6      153.46      183.70     23.61 o 
  -3  10   6       28.56       34.46     25.73 o 
  -2  10   6      337.58      348.75     20.61 o 
  -1  10   6      605.20      662.01     22.43 o 
   0  10   6       89.79       92.96     16.96 o 
   1  10   6      348.31      353.67     19.49 o 
   2  10   6       41.61       15.00     20.60 o 
   3  10   6      120.11       99.62     23.01 o 
   4  10   6       30.70       40.57     23.62 o 
   5  10   6       80.61       86.30     26.70 o 
   6  10   6       67.29       59.40     28.18 o 
  -7  11   6        1.14      -32.13     33.04 o 
  -6  11   6       96.51      149.64     37.62 o 
  -5  11   6      299.92      299.27     33.28 o 
  -4  11   6       19.46       31.15     32.87 o 
  -3  11   6       33.72       28.12     22.73 o 
  -2  11   6       92.24       82.67     49.80 o 
  -1  11   6      291.16      337.20     23.48 o 
   0  11   6      267.98      284.05     20.93 o 
   1  11   6      232.78      227.13     25.76 o 
   2  11   6      751.51      741.81     31.79 o 
   3  11   6       94.07       87.60     24.34 o 
   4  11   6       30.32       26.53     28.48 o 
   5  11   6       21.36       25.53     46.68 o 
  -6  12   6       18.17      -22.62     39.45 o 
  -5  12   6       12.70       39.44     32.49 o 
  -4  12   6       30.74       17.02     28.12 o 
  -3  12   6      570.08      609.74     47.71 o 
  -2  12   6      423.00      493.66     31.01 o 
  -1  12   6      491.61      506.95     30.82 o 
   0  12   6      440.64      434.95     33.46 o 
   1  12   6       14.60      -22.18     26.92 o 
   2  12   6        6.26        8.71     45.45 o 
   3  12   6       50.85       17.83     47.53 o 
   4  12   6      274.89      269.73     33.33 o 
  -4  13   6        3.16      -36.67     36.67 o 
  -3  13   6       77.80       75.76     35.84 o 
  -2  13   6       32.57      -19.52     28.66 o 
  -1  13   6      103.92       94.01     90.86 o 
   0  13   6      182.00      177.65     45.11 o 
   1  13   6        6.56        4.07     61.09 o 
   2  13   6      331.43      361.05     33.58 o 
   3  13   6      249.36      199.66     35.53 o 
 -11   1   7       20.11        9.03     14.08 o 
 -10   1   7      123.25      156.70     17.25 o 
  -9   1   7       89.11       57.98     12.62 o 
  -8   1   7        4.94      -10.08     10.08 o 
  -7   1   7        2.89        6.66      8.62 o 
  -6   1   7     1601.74     1609.40     21.44 o 
  -5   1   7     1774.09     1833.50     21.50 o 
  -4   1   7    11048.95    11103.33     95.50 o 
  -3   1   7       54.05       37.41      4.90 o 
  -2   1   7     1796.11     1775.35     19.82 o 
  -1   1   7     1460.46     1381.90     16.66 o 
   0   1   7     1086.48     1201.95     15.31 o 
   1   1   7     8037.54     8222.27     72.17 o 
   2   1   7       44.01       70.37      6.15 o 
   3   1   7     3053.04     2968.97     29.80 o 
   4   1   7       44.23       26.94      7.61 o 
   5   1   7      279.73      264.03      9.87 o 
   6   1   7       63.16       11.58     15.49 o 
   7   1   7       50.92       10.78     18.46 o 
   8   1   7      223.07      290.26     28.11 o 
   9   1   7       29.69       -0.87     33.65 o 
 -11   2   7       32.34       -3.16     18.49 o 
 -10   2   7        1.31        1.15     13.18 o 
  -9   2   7      297.30      353.15     15.52 o 
  -8   2   7      159.10      163.56     11.63 o 
  -7   2   7     1438.69     1460.14     22.97 o 
  -6   2   7     1679.13     1611.58     21.60 o 
  -5   2   7       44.59       29.18      6.45 o 
  -4   2   7     2684.28     2759.57     30.17 o 
  -3   2   7     2341.18     2436.27     25.77 o 
  -2   2   7     2957.77     2807.73     28.96 o 
  -1   2   7      167.89      174.76      7.20 o 
   0   2   7     6602.16     6436.57     64.02 o 
   1   2   7       25.59       27.15      5.74 o 
   2   2   7      358.85      360.57      9.47 o 
   3   2   7       17.05       21.24      8.53 o 
   4   2   7       97.10      103.49      8.92 o 
   5   2   7     1788.93     1803.09     30.06 o 
   6   2   7      641.43      620.17     38.02 o 
   7   2   7       34.66        6.33     21.22 o 
   8   2   7      271.70      220.50     26.65 o 
   9   2   7        1.45      -20.71     27.76 o 
 -10   3   7        0.02      -14.74     14.74 o 
  -9   3   7       39.22       32.86     13.75 o 
  -8   3   7      110.63      123.89     11.83 o 
  -7   3   7      281.83      283.48     18.03 o 
  -6   3   7      161.76      159.33      8.74 o 
  -5   3   7       25.75        9.43      6.77 o 
  -4   3   7      323.93      311.32      9.07 o 
  -3   3   7      208.07      210.15     10.35 o 
  -2   3   7        2.70       13.52      6.36 o 
  -1   3   7      256.01      209.53      7.83 o 
   0   3   7     2576.86     2621.61     31.62 o 
   1   3   7      250.91      277.54      8.42 o 
   2   3   7     1226.59     1210.09     16.16 o 
   3   3   7     1441.95     1476.46     20.40 o 
   4   3   7      502.87      522.72     15.30 o 
   5   3   7        5.06        5.22     11.04 o 
   6   3   7       85.79       56.86     16.83 o 
   7   3   7      289.02      343.05     25.12 o 
   8   3   7        1.48       -2.43     23.63 o 
   9   3   7        5.39       16.02     27.90 o 
 -10   4   7       49.10       41.75     18.77 o 
  -9   4   7       10.11       15.79     16.35 o 
  -8   4   7       87.64       41.40     14.75 o 
  -7   4   7       31.73       17.54     12.32 o 
  -6   4   7      503.78      571.00     13.84 o 
  -5   4   7     1049.44     1078.93     16.41 o 
  -4   4   7      179.04      186.05     12.41 o 
  -3   4   7     4482.19     4447.02     50.63 o 
  -2   4   7      672.70      721.03     14.29 o 
  -1   4   7      346.41      376.85     10.73 o 
   0   4   7      803.36      802.42     15.84 o 
   1   4   7     2549.43     2643.26     29.38 o 
   2   4   7     8959.52     9059.12     84.94 o 
   3   4   7        0.00       10.08      8.58 o 
   4   4   7     4315.38     4196.90     53.27 o 
   5   4   7       57.50       27.17     13.78 o 
   6   4   7        6.53       19.09     19.44 o 
   7   4   7      138.11      143.26     22.33 o 
   8   4   7       21.57       19.75     23.66 o 
   9   4   7      515.78      525.49     32.43 o 
 -10   5   7       10.27       16.48     27.75 o 
  -9   5   7        9.55       16.06     20.16 o 
  -8   5   7      925.56      983.09     34.56 o 
  -7   5   7      164.05      174.29     22.82 o 
  -6   5   7      136.64      143.88     11.37 o 
  -5   5   7      648.12      584.29     13.51 o 
  -4   5   7      173.01      182.68      9.98 o 
  -3   5   7      814.77      781.14     17.40 o 
  -2   5   7      249.46      254.00     11.90 o 
  -1   5   7     9276.21     9212.37     98.05 o 
   0   5   7     5237.91     5328.52     56.03 o 
   1   5   7      326.27      332.81     11.17 o 
   2   5   7     1518.76     1529.39     22.71 o 
   3   5   7      459.49      486.67     12.90 o 
   4   5   7     1776.30     1838.80     28.06 o 
   5   5   7      990.50      960.99     33.14 o 
   6   5   7      964.34      996.62     41.11 o 
   7   5   7      333.69      355.46     26.68 o 
   8   5   7        8.88        0.40     25.08 o 
   9   5   7      145.01      145.21     39.41 o 
 -10   6   7       16.10       11.90     15.30 o 
  -9   6   7        1.80      -17.12     17.12 o 
  -8   6   7       79.91       60.05     18.13 o 
  -7   6   7      377.35      347.58     20.62 o 
  -6   6   7      802.67      848.31     24.10 o 
  -5   6   7      568.49      619.26     16.79 o 
  -4   6   7      362.48      354.41     16.37 o 
  -3   6   7     1415.26     1466.73     21.44 o 
  -2   6   7     2330.55     2318.00     28.26 o 
  -1   6   7      196.22      198.19     12.86 o 
   0   6   7      493.88      476.06     14.19 o 
   1   6   7     2835.63     2902.42     34.93 o 
   2   6   7     2553.71     2619.92     33.14 o 
   3   6   7      700.75      744.39     19.87 o 
   4   6   7       33.11       29.52     16.17 o 
   5   6   7      407.63      438.08     24.42 o 
   6   6   7       42.93       42.79     30.45 o 
   7   6   7       13.97        3.52     28.54 o 
   8   6   7       86.67       96.16     27.32 o 
  -9   7   7      240.76      163.46     20.15 o 
  -8   7   7        1.43       -5.28     19.42 o 
  -7   7   7      261.04      255.03     21.51 o 
  -6   7   7      396.21      453.94     22.77 o 
  -5   7   7      884.88      943.52     27.70 o 
  -4   7   7     2938.91     2974.12     39.35 o 
  -3   7   7       51.19       63.85     10.59 o 
  -2   7   7     2000.93     1957.29     29.24 o 
  -1   7   7      104.17      124.79     11.00 o 
   0   7   7      777.29      779.41     18.15 o 
   1   7   7     1356.91     1405.12     33.83 o 
   2   7   7      221.27      228.58     13.84 o 
   3   7   7     3290.52     3344.71     57.05 o 
   4   7   7        6.57       -6.98     17.73 o 
   5   7   7      474.80      436.56     32.65 o 
   6   7   7        1.48      -19.05     23.90 o 
   7   7   7       80.29      101.22     25.43 o 
   8   7   7       93.95      114.76     27.65 o 
  -9   8   7      307.62      347.69     33.12 o 
  -8   8   7        0.77       31.26     21.79 o 
  -7   8   7      302.33      373.17     24.21 o 
  -6   8   7      496.37      484.64     24.70 o 
  -5   8   7       44.01       55.04     19.52 o 
  -4   8   7        0.04       -9.79      9.79 o 
  -3   8   7       69.38       52.74     12.04 o 
  -2   8   7      707.04      719.61     19.68 o 
  -1   8   7     1690.28     1809.43     29.23 o 
   0   8   7     2455.53     2485.58     43.24 o 
   1   8   7     3493.36     3585.92     49.14 o 
   2   8   7       97.88       90.29     13.94 o 
   3   8   7       86.75       47.93     19.02 o 
   4   8   7        9.03       10.62     19.54 o 
   5   8   7      650.32      719.78     59.06 o 
   6   8   7      597.34      622.86     42.93 o 
   7   8   7      222.96      233.81     28.14 o 
  -8   9   7       85.67       13.42     38.19 o 
  -7   9   7      312.47      312.22     43.49 o 
  -6   9   7        1.65      -23.75     25.92 o 
  -5   9   7      208.76      221.85     22.54 o 
  -4   9   7      219.76      238.05     22.58 o 
  -3   9   7       26.34       26.29     16.13 o 
  -2   9   7       33.33       16.22     15.61 o 
  -1   9   7     2019.77     1959.64     34.98 o 
   0   9   7       31.57       30.51     15.36 o 
   1   9   7      108.04      120.04     16.45 o 
   2   9   7     1076.67     1011.87     43.97 o 
   3   9   7      935.25      892.73     32.65 o 
   4   9   7      511.32      490.21     27.05 o 
   5   9   7       34.62       20.29     25.84 o 
   6   9   7      201.40      164.76     29.33 o 
   7   9   7       19.00       26.03     29.57 o 
  -7  10   7       94.18       75.50     30.29 o 
  -6  10   7       51.76       58.45     28.53 o 
  -5  10   7      741.85      769.54     41.21 o 
  -4  10   7      107.55       89.55     23.27 o 
  -3  10   7      896.15      876.88     31.71 o 
  -2  10   7      220.81      214.75     23.76 o 
  -1  10   7      237.97      192.91     18.13 o 
   0  10   7       42.19       15.10     16.72 o 
   1  10   7      380.25      333.50     23.27 o 
   2  10   7     1232.87     1298.44     40.52 o 
   3  10   7      212.25      168.27     24.52 o 
   4  10   7     1134.68     1059.74     60.49 o 
   5  10   7       52.67       48.79     28.30 o 
   6  10   7       29.45        0.71     33.54 o 
  -7  11   7        2.34       28.35     62.45 o 
  -6  11   7      190.95      194.60     33.50 o 
  -5  11   7       55.15        3.32     31.14 o 
  -4  11   7       10.79      -23.79     23.79 o 
  -3  11   7      172.79      193.00     26.83 o 
  -2  11   7        6.11      -24.50     24.50 o 
  -1  11   7      326.16      325.88     26.41 o 
   0  11   7      923.71      943.06     28.92 o 
   1  11   7      615.16      607.01     30.94 o 
   2  11   7      145.17      126.43     24.95 o 
   3  11   7        4.80        0.59     25.95 o 
   4  11   7        0.80      -11.43     34.65 o 
   5  11   7       13.60        6.36     39.33 o 
  -5  12   7        0.73      -41.13     41.13 o 
  -4  12   7        9.35      -39.85     58.59 o 
  -3  12   7        0.26      -22.77     27.34 o 
  -2  12   7      169.82      129.07     28.05 o 
  -1  12   7       13.63      -29.40     29.40 o 
   0  12   7       88.77       18.57     40.54 o 
   1  12   7       85.36       50.23     36.25 o 
   2  12   7       20.68      -11.79     27.47 o 
   3  12   7       19.45      -28.07     35.48 o 
   4  12   7       47.11       45.79     33.10 o 
  -4  13   7      225.91      176.17     62.31 o 
  -3  13   7      101.29       32.40     37.02 o 
  -2  13   7      123.34       76.31     36.26 o 
  -1  13   7       95.03      135.78     45.44 o 
   0  13   7      164.24      202.36     44.68 o 
   1  13   7       48.80      -10.57     77.31 o 
   2  13   7       32.76      -45.66     45.66 o 
 -11   0   8        0.66      -20.61     20.61 o 
 -10   0   8      152.37      175.47     21.88 o 
  -9   0   8      245.54      274.51     21.67 o 
  -8   0   8      114.47      100.07     18.84 o 
  -7   0   8       67.97       42.70     13.45 o 
  -6   0   8       70.66       48.35     10.77 o 
  -5   0   8      136.93      154.89      9.40 o 
  -4   0   8       58.26       65.18      8.99 o 
  -3   0   8      411.88      397.47     16.41 o 
  -2   0   8    23409.19    23659.72    285.24 o 
  -1   0   8     1620.68     1621.96     35.17 o 
   0   0   8     6447.28     6701.30     94.30 o 
   1   0   8     2180.07     2301.00     37.85 o 
   2   0   8     2408.29     2472.96     33.39 o 
   3   0   8     8563.92     8491.20    107.81 o 
   4   0   8       38.70       37.72     12.25 o 
   5   0   8     4236.94     4125.99     59.57 o 
   6   0   8       13.94      -15.12     25.84 o 
   7   0   8      116.23       67.04     28.95 o 
   8   0   8        0.04      -32.00     32.00 o 
   9   0   8       93.20       95.30     59.52 o 
 -11   1   8       24.68       -0.46     17.10 o 
 -10   1   8       19.21       11.80     14.19 o 
  -9   1   8       13.79       28.80     12.35 o 
  -8   1   8       84.81       85.76     13.04 o 
  -7   1   8     1278.78     1323.44     22.19 o 
  -6   1   8      257.88      257.57      9.71 o 
  -5   1   8     1616.63     1615.89     19.43 o 
  -4   1   8     3047.47     3029.27     28.09 o 
  -3   1   8      599.34      616.02     10.80 o 
  -2   1   8      199.95      154.73      8.90 o 
  -1   1   8      383.77      361.46      9.08 o 
   0   1   8    18835.06    18799.04    178.84 o 
   1   1   8     7823.21     7769.38     76.84 o 
   2   1   8     1084.34     1045.51     15.16 o 
   3   1   8      962.61      896.41     17.09 o 
   4   1   8       44.64       51.96      9.31 o 
   5   1   8      323.52      354.31     13.96 o 
   6   1   8       13.70      -14.35     16.92 o 
   7   1   8      967.09      967.25     32.69 o 
   8   1   8      542.67      475.30     31.77 o 
   9   1   8        5.88       27.57     38.28 o 
 -10   2   8       41.27       34.45     16.38 o 
  -9   2   8      154.39      158.33     14.99 o 
  -8   2   8      577.00      601.72     20.75 o 
  -7   2   8        6.31       -2.28     10.70 o 
  -6   2   8     1469.09     1472.02     19.94 o 
  -5   2   8     1708.23     1654.55     21.33 o 
  -4   2   8        7.48       11.71      6.67 o 
  -3   2   8      870.00      912.48     13.60 o 
  -2   2   8     1032.39     1021.22     16.04 o 
  -1   2   8    11794.08    11800.20    122.17 o 
   0   2   8      580.48      551.73     12.74 o 
   1   2   8     3110.98     2877.71     28.95 o 
   2   2   8     2511.49     2458.04     27.45 o 
   3   2   8      215.47      204.16     10.09 o 
   4   2   8        4.14       -2.25      9.16 o 
   5   2   8      106.89       87.30     13.54 o 
   6   2   8     1768.47     1719.39     44.11 o 
   7   2   8       78.04       66.91     26.59 o 
   8   2   8      167.26      219.74     34.56 o 
   9   2   8      240.39      284.10     32.89 o 
 -10   3   8       82.39       85.93     17.65 o 
  -9   3   8       81.27       86.88     17.16 o 
  -8   3   8      689.46      608.50     21.46 o 
  -7   3   8      315.32      306.09     13.79 o 
  -6   3   8       31.80       54.00      8.71 o 
  -5   3   8      413.43      443.85     11.92 o 
  -4   3   8      473.04      478.71     12.72 o 
  -3   3   8     4567.28     4472.79     44.43 o 
  -2   3   8      132.60      125.25      8.21 o 
  -1   3   8     9154.39     9413.73     98.93 o 
   0   3   8       61.41       67.56      7.72 o 
   1   3   8       41.11       46.25      7.45 o 
   2   3   8      880.12      869.22     17.79 o 
   3   3   8      864.84      852.30     17.36 o 
   4   3   8     6520.56     6481.77     72.72 o 
   5   3   8      168.60      154.85     15.98 o 
   6   3   8     1032.59     1046.34     36.10 o 
   7   3   8      137.70      110.69     24.23 o 
   8   3   8        1.90      -19.69     25.70 o 
   9   3   8       56.36       81.86     29.84 o 
 -10   4   8        0.15      -17.88     17.88 o 
  -9   4   8      201.61      170.13     19.27 o 
  -8   4   8       70.24       95.81     23.89 o 
  -7   4   8       19.09       21.70     13.13 o 
  -6   4   8     2087.93     2103.37     28.75 o 
  -5   4   8      388.35      360.65     11.18 o 
  -4   4   8       41.86       35.18      8.08 o 
  -3   4   8       35.69       20.31      6.82 o 
  -2   4   8       30.30       32.85      8.48 o 
  -1   4   8      682.12      591.83     14.47 o 
   0   4   8      698.38      685.87     15.48 o 
   1   4   8     3297.19     3300.91     39.97 o 
   2   4   8     2203.27     2231.18     27.09 o 
   3   4   8     1146.71     1106.45     21.28 o 
   4   4   8      629.95      597.54     16.92 o 
   5   4   8      216.13      171.61     20.32 o 
   6   4   8       72.20       75.18     21.47 o 
   7   4   8      169.74      204.56     25.36 o 
   8   4   8      399.09      403.10     29.82 o 
 -10   5   8        1.91       15.32     22.41 o 
  -9   5   8       99.07      100.29     25.39 o 
  -8   5   8        6.36        9.92     20.50 o 
  -7   5   8       79.28       67.32     21.29 o 
  -6   5   8      119.26      108.61     13.19 o 
  -5   5   8      515.47      467.72     13.83 o 
  -4   5   8      131.62      123.75     11.37 o 
  -3   5   8       57.61       40.83      7.78 o 
  -2   5   8       67.13       58.20      9.28 o 
  -1   5   8       90.99       97.38     10.01 o 
   0   5   8     2513.46     2430.00     30.39 o 
   1   5   8      164.41      182.84     10.37 o 
   2   5   8     1240.69     1255.65     21.40 o 
   3   5   8      761.62      759.56     18.08 o 
   4   5   8      258.46      257.12     17.61 o 
   5   5   8        1.05       52.32     20.83 o 
   6   5   8       14.38       12.42     21.56 o 
   7   5   8      361.17      384.00     28.27 o 
   8   5   8      110.43      129.86     27.24 o 
 -10   6   8       10.81      -16.42     48.33 o 
  -9   6   8        1.69      -12.82     18.67 o 
  -8   6   8        3.33       15.74     18.78 o 
  -7   6   8       93.51       90.47     22.45 o 
  -6   6   8      749.14      811.10     34.91 o 
  -5   6   8        5.08       -4.29     12.28 o 
  -4   6   8     1909.27     1992.53     28.02 o 
  -3   6   8      275.74      236.67     11.66 o 
  -2   6   8     2739.56     2807.82     34.44 o 
  -1   6   8      824.62      832.43     18.17 o 
   0   6   8     1282.31     1320.86     22.01 o 
   1   6   8      319.45      332.52     14.81 o 
   2   6   8       10.70       -7.45     11.40 o 
   3   6   8      508.42      553.74     20.62 o 
   4   6   8       23.36        7.82     19.37 o 
   5   6   8      281.31      304.88     24.76 o 
   6   6   8       18.11       -5.09     23.12 o 
   7   6   8      247.52      264.06     27.59 o 
   8   6   8        0.46       47.11     27.14 o 
  -9   7   8        1.28       14.05     20.75 o 
  -8   7   8       19.67        9.13     20.95 o 
  -7   7   8       74.57       78.20     20.49 o 
  -6   7   8       14.60       48.45     20.02 o 
  -5   7   8      100.47      133.64     17.18 o 
  -4   7   8       36.80       50.30     10.89 o 
  -3   7   8      451.09      506.26     17.59 o 
  -2   7   8      133.40      161.78     11.85 o 
  -1   7   8       42.77       34.00     10.78 o 
   0   7   8      133.72      136.09     11.78 o 
   1   7   8       82.22       88.36     13.29 o 
   2   7   8      200.25      219.61     19.73 o 
   3   7   8       10.81      -16.67     16.67 o 
   4   7   8      154.56      169.62     23.12 o 
   5   7   8      120.19      124.41     34.90 o 
   6   7   8       28.89       20.55     26.32 o 
   7   7   8        3.57       17.76     27.20 o 
  -9   8   8        1.14      -45.19     45.19 o 
  -8   8   8        1.53      -45.59     46.89 o 
  -7   8   8       39.89        9.09     26.28 o 
  -6   8   8        8.47       -8.17     20.47 o 
  -5   8   8      165.98      198.00     19.10 o 
  -4   8   8     1044.13     1015.65     35.66 o 
  -3   8   8        1.26      -12.71     13.96 o 
  -2   8   8      663.03      704.39     18.26 o 
  -1   8   8       87.42       98.50     12.70 o 
   0   8   8      549.32      578.64     22.72 o 
   1   8   8      677.37      668.48     22.58 o 
   2   8   8       13.17        9.21     14.33 o 
   3   8   8      853.91      862.51     31.61 o 
   4   8   8       92.67       89.23     42.25 o 
   5   8   8      265.56      306.00     27.78 o 
   6   8   8        1.04       11.54     27.19 o 
   7   8   8       25.41       13.26     29.04 o 
  -8   9   8        1.61      -24.09     52.47 o 
  -7   9   8      128.41      197.17     34.37 o 
  -6   9   8       59.74       27.30     27.96 o 
  -5   9   8      287.92      298.14     29.17 o 
  -4   9   8      278.83      267.03     23.06 o 
  -3   9   8       26.12       24.44     21.10 o 
  -2   9   8      120.90       97.61     16.39 o 
  -1   9   8       26.23       40.82     15.60 o 
   0   9   8     1718.47     1787.90     34.70 o 
   1   9   8      705.97      759.97     24.09 o 
   2   9   8      221.08      246.79     31.03 o 
   3   9   8      203.07      215.75     24.81 o 
   4   9   8        5.99      -18.04     25.45 o 
   5   9   8      225.66      207.62     28.82 o 
   6   9   8      389.82      411.15     32.82 o 
  -7  10   8       49.60       17.27     30.03 o 
  -6  10   8       16.79       53.38     29.50 o 
  -5  10   8      123.93       95.63     28.59 o 
  -4  10   8      118.31      190.72     43.12 o 
  -3  10   8      369.88      394.76     26.07 o 
  -2  10   8     1056.05     1081.02     35.91 o 
  -1  10   8        1.82       -7.18     16.69 o 
   0  10   8      321.39      311.06     20.79 o 
   1  10   8      236.37      218.43     24.32 o 
   2  10   8      497.85      510.13     28.27 o 
   3  10   8      397.39      404.60     28.21 o 
   4  10   8       12.49       48.90     28.23 o 
   5  10   8       57.20       30.42     35.67 o 
   6  10   8      215.97      238.51     43.62 o 
  -6  11   8       14.91      -28.56     31.77 o 
  -5  11   8       13.69        6.55     31.20 o 
  -4  11   8       50.05       44.17     31.81 o 
  -3  11   8      272.66      292.48     45.23 o 
  -2  11   8       54.38       85.21     28.93 o 
  -1  11   8      504.17      534.49     29.72 o 
   0  11   8       99.20      145.08     25.42 o 
   1  11   8      218.77      201.04     27.22 o 
   2  11   8      459.37      469.52     28.76 o 
   3  11   8      186.06      159.94     27.66 o 
   4  11   8      817.66      857.93     40.79 o 
   5  11   8        3.31      -14.87     38.24 o 
  -5  12   8       66.73        0.16     34.94 o 
  -4  12   8       63.88       63.19     32.59 o 
  -3  12   8       54.75       26.89     35.27 o 
  -2  12   8        3.38       -4.31     27.25 o 
  -1  12   8      305.18      280.81     39.88 o 
   0  12   8      126.34      141.02     42.30 o 
   1  12   8      552.25      626.81     50.16 o 
   2  12   8      844.16      862.96     36.27 o 
   3  12   8        0.31      -31.97     31.97 o 
  -3  13   8      296.05      319.44     34.71 o 
  -2  13   8       30.93      -42.14     69.62 o 
  -1  13   8      213.26      261.31     44.68 o 
   0  13   8      130.49       86.41     45.20 o 
   1  13   8       14.22      -42.05     42.05 o 
 -10   1   9        1.44       23.72     18.08 o 
  -9   1   9       79.76       73.80     13.50 o 
  -8   1   9      404.50      449.59     26.28 o 
  -7   1   9       22.17       19.59     15.00 o 
  -6   1   9      878.15      853.64     17.05 o 
  -5   1   9      158.23      136.87      7.35 o 
  -4   1   9      955.32      940.83     13.60 o 
  -3   1   9     1086.04     1095.86     15.19 o 
  -2   1   9     3354.11     3272.89     36.43 o 
  -1   1   9       57.77       63.87      7.41 o 
   0   1   9     2696.16     2656.46     30.58 o 
   1   1   9       32.40       36.34      8.05 o 
   2   1   9      236.75      255.70     10.16 o 
   3   1   9      123.19      134.70     11.00 o 
   4   1   9     1158.16     1103.39     26.84 o 
   5   1   9     1445.80     1445.69     44.39 o 
   6   1   9       47.50       17.72     27.37 o 
   7   1   9      252.13      277.61     24.41 o 
   8   1   9       19.08       53.13     28.29 o 
   9   1   9       51.32       79.32     31.89 o 
 -10   2   9      150.66      123.85     19.24 o 
  -9   2   9        0.74       11.00     19.58 o 
  -8   2   9      199.97      161.10     15.22 o 
  -7   2   9       30.29       40.19     13.85 o 
  -6   2   9       47.30       59.92      9.56 o 
  -5   2   9     2479.62     2454.39     27.44 o 
  -4   2   9      254.43      263.83      9.23 o 
  -3   2   9     1954.63     2022.60     22.43 o 
  -2   2   9       58.63       57.19      7.28 o 
  -1   2   9     1080.16     1129.18     17.49 o 
   0   2   9     2321.45     2220.91     30.39 o 
   1   2   9       88.06       86.42      8.32 o 
   2   2   9     2368.97     2358.69     28.93 o 
   3   2   9     1595.60     1555.91     24.63 o 
   4   2   9       55.71       48.72     10.90 o 
   5   2   9      287.75      257.58     17.59 o 
   6   2   9      421.18      377.42     22.26 o 
   7   2   9       63.84       95.09     39.90 o 
   8   2   9      121.97      168.42     29.60 o 
 -10   3   9       95.10      114.70     19.59 o 
  -9   3   9        1.63      -15.69     17.80 o 
  -8   3   9       91.65       63.03     15.47 o 
  -7   3   9      207.32      198.89     15.96 o 
  -6   3   9      746.81      768.84     17.41 o 
  -5   3   9       16.57        1.67      8.04 o 
  -4   3   9      573.71      555.54     12.85 o 
  -3   3   9     1310.97     1274.57     27.73 o 
  -2   3   9       12.96       10.40      8.15 o 
  -1   3   9        4.26       11.90      7.91 o 
   0   3   9      502.98      525.23     13.60 o 
   1   3   9     1637.14     1680.21     23.21 o 
   2   3   9      158.18      147.72     11.45 o 
   3   3   9      907.76      889.76     18.66 o 
   4   3   9     1544.60     1580.99     41.14 o 
   5   3   9      447.74      493.19     25.14 o 
   6   3   9      119.22      147.46     29.11 o 
   7   3   9      264.48      265.95     40.93 o 
   8   3   9       96.57      110.94     28.65 o 
 -10   4   9       37.45       57.40     20.05 o 
  -9   4   9      122.09      149.74     23.24 o 
  -8   4   9      393.85      387.79     24.71 o 
  -7   4   9       20.20       38.09     16.06 o 
  -6   4   9      528.51      499.39     18.15 o 
  -5   4   9       22.26       -0.94      8.98 o 
  -4   4   9      271.09      290.67     11.36 o 
  -3   4   9      619.41      582.49     20.15 o 
  -2   4   9     1080.27     1101.32     18.91 o 
  -1   4   9     2820.98     2681.55     34.45 o 
   0   4   9       68.55       74.49      9.68 o 
   1   4   9     2522.86     2523.95     33.49 o 
   2   4   9       57.11       47.07      9.98 o 
   3   4   9       32.87       33.99     11.12 o 
   4   4   9      533.65      582.38     21.32 o 
   5   4   9      271.02      274.63     41.83 o 
   6   4   9     3337.47     3320.19     68.98 o 
   7   4   9       80.90       59.50     25.29 o 
   8   4   9       59.53       70.05     27.25 o 
 -10   5   9       39.14       22.26     20.96 o 
  -9   5   9       12.73       43.27     21.93 o 
  -8   5   9        0.04        1.43     21.56 o 
  -7   5   9       32.69       39.29     35.20 o 
  -6   5   9      413.77      409.29     20.13 o 
  -5   5   9      267.49      282.35     14.26 o 
  -4   5   9     2739.90     2867.31     35.11 o 
  -3   5   9      758.74      749.14     32.81 o 
  -2   5   9      142.40      134.31     10.83 o 
  -1   5   9      112.16      117.04     11.22 o 
   0   5   9        0.74       -2.23     10.39 o 
   1   5   9     2253.45     2230.21     36.85 o 
   2   5   9      703.69      762.42     18.01 o 
   3   5   9     1177.22     1168.70     27.58 o 
   4   5   9      980.63     1013.90     39.97 o 
   5   5   9       57.03       66.04     31.72 o 
   6   5   9        7.15      -17.98     41.62 o 
   7   5   9        0.24        4.12     25.14 o 
   8   5   9      390.81      438.34     32.99 o 
  -9   6   9      172.58      188.50     21.29 o 
  -8   6   9      177.88      224.25     39.69 o 
  -7   6   9        0.72        6.92     22.47 o 
  -6   6   9       63.22       66.84     31.04 o 
  -5   6   9      489.84      524.08     25.90 o 
  -4   6   9      364.92      369.23     14.55 o 
  -3   6   9        0.12       17.75     10.77 o 
  -2   6   9     1727.99     1753.62     27.55 o 
  -1   6   9     3025.84     3041.40     37.24 o 
   0   6   9      325.23      318.50     13.02 o 
   1   6   9      371.71      379.51     15.27 o 
   2   6   9     1729.73     1721.48     29.33 o 
   3   6   9     1003.57     1029.45     31.54 o 
   4   6   9       79.28       44.95     19.87 o 
   5   6   9      284.86      228.53     36.43 o 
   6   6   9      523.73      563.41     47.14 o 
   7   6   9      375.80      444.87     31.20 o 
  -9   7   9      149.10      162.96     27.87 o 
  -8   7   9       77.39      102.42     26.04 o 
  -7   7   9      372.98      403.85     24.89 o 
  -6   7   9       69.63       65.93     20.82 o 
  -5   7   9      753.32      741.94     24.14 o 
  -4   7   9       47.68       36.03     10.41 o 
  -3   7   9     3347.29     3511.75     42.28 o 
  -2   7   9     2994.10     3026.70     37.92 o 
  -1   7   9       54.39       56.23     11.97 o 
   0   7   9     4759.03     4872.70     72.82 o 
   1   7   9      954.56      927.22     22.81 o 
   2   7   9       52.42       64.99     22.22 o 
   3   7   9      143.03      128.57     20.52 o 
   4   7   9      639.56      658.67     39.39 o 
   5   7   9      789.78      844.55     37.20 o 
   6   7   9        4.82        4.20     26.00 o 
   7   7   9      479.18      543.39     34.16 o 
  -8   8   9        4.13       -6.65     30.98 o 
  -7   8   9        5.83       20.31     26.87 o 
  -6   8   9       46.93       16.62     36.96 o 
  -5   8   9      641.65      613.62     26.79 o 
  -4   8   9      233.63      233.78     22.53 o 
  -3   8   9      689.10      748.56     24.74 o 
  -2   8   9      951.45      922.99     24.78 o 
  -1   8   9      341.63      324.47     22.24 o 
   0   8   9      753.58      797.88     33.98 o 
   1   8   9      545.08      581.31     20.41 o 
   2   8   9     1516.59     1539.65     42.72 o 
   3   8   9     1062.27     1091.64     35.09 o 
   4   8   9      403.43      374.57     26.80 o 
   5   8   9      265.26      244.36     28.85 o 
   6   8   9        3.56       70.31     27.70 o 
  -8   9   9        0.85       14.94     50.12 o 
  -7   9   9       31.22       39.12     29.68 o 
  -6   9   9       22.96        3.59     27.73 o 
  -5   9   9        2.64      -20.69     25.88 o 
  -4   9   9       77.34       49.57     25.31 o 
  -3   9   9      161.48      167.91     29.60 o 
  -2   9   9      274.63      283.00     19.96 o 
  -1   9   9      124.81      118.76     17.69 o 
   0   9   9      527.87      543.58     21.23 o 
   1   9   9       42.04       22.75     16.76 o 
   2   9   9       26.20       12.82     21.61 o 
   3   9   9      104.31       65.65     23.75 o 
   4   9   9      274.87      292.75     29.12 o 
   5   9   9      227.21      260.64     30.76 o 
   6   9   9       62.27       69.48     42.65 o 
  -7  10   9       52.01       11.35     32.17 o 
  -6  10   9      187.69       96.86     33.54 o 
  -5  10   9        0.16      -28.99     28.99 o 
  -4  10   9      140.51      174.25     26.23 o 
  -3  10   9      281.27      328.82     38.81 o 
  -2  10   9      484.26      492.12     28.09 o 
  -1  10   9     1162.06     1168.77     33.45 o 
   0  10   9       42.43       12.47     18.33 o 
   1  10   9      378.87      362.23     26.50 o 
   2  10   9        0.26      -33.55     36.54 o 
   3  10   9        6.85       -8.46     29.81 o 
   4  10   9       88.97       93.24     48.45 o 
   5  10   9       54.63       81.96     31.89 o 
  -6  11   9      260.79      265.65     52.28 o 
  -5  11   9       22.85       -6.17     33.06 o 
  -4  11   9      149.92      186.04     32.74 o 
  -3  11   9      145.77      107.06     26.57 o 
  -2  11   9       62.94       33.93     25.50 o 
  -1  11   9       20.86        5.27     25.00 o 
   0  11   9        6.66      -23.34     35.86 o 
   1  11   9      102.13      103.47     25.83 o 
   2  11   9        9.78      -13.60     26.07 o 
   3  11   9      359.84      366.39     30.55 o 
   4  11   9      404.19      477.02     38.37 o 
  -4  12   9        1.89      -31.72     31.72 o 
  -3  12   9        2.43      -27.09     29.34 o 
  -2  12   9        2.63      -26.85     26.85 o 
  -1  12   9        6.49      -40.35     40.35 o 
   0  12   9        1.33      -10.32     42.07 o 
   1  12   9      103.97      114.20     44.04 o 
   2  12   9       71.46       32.28     28.68 o 
   3  12   9        9.75       15.68     33.16 o 
  -2  13   9      150.76      222.84     48.52 o 
  -1  13   9       74.68        3.86     42.68 o 
   0  13   9      136.75       95.52     42.48 o 
 -10   0  10       70.46       61.80     42.73 o 
  -9   0  10        2.00       -5.02     21.31 o 
  -8   0  10       86.94      134.99     22.95 o 
  -7   0  10      843.73      797.24     33.39 o 
  -6   0  10       28.57       13.53     15.23 o 
  -5   0  10     2188.66     2144.20     35.42 o 
  -4   0  10       92.45       78.60      9.73 o 
  -3   0  10      411.08      399.63     12.62 o 
  -2   0  10      813.42      746.94     24.39 o 
  -1   0  10       85.47       82.09     18.39 o 
   0   0  10     3773.37     3669.95     57.15 o 
   1   0  10       93.38       66.36     12.19 o 
   2   0  10     4916.96     4728.70     71.52 o 
   3   0  10       18.68       33.40     16.65 o 
   4   0  10      928.09      948.98     33.70 o 
   5   0  10       26.66        1.97     23.54 o 
   6   0  10      545.32      578.76     44.67 o 
   7   0  10      703.07      714.66     41.08 o 
   8   0  10        3.44      -10.08     35.29 o 
 -10   1  10       36.45       37.35     19.80 o 
  -9   1  10       55.23       47.64     18.90 o 
  -8   1  10       31.03       39.45     13.29 o 
  -7   1  10       57.03       49.52     13.14 o 
  -6   1  10       10.49       19.69      9.57 o 
  -5   1  10      718.41      735.28     13.36 o 
  -4   1  10       11.47       -2.72      7.25 o 
  -3   1  10     4240.30     4266.81     42.95 o 
  -2   1  10     1721.70     1622.32     23.88 o 
  -1   1  10      473.09      485.22     13.90 o 
   0   1  10       34.22       67.34     13.71 o 
   1   1  10      190.27      190.92      9.93 o 
   2   1  10     2801.72     2766.55     35.90 o 
   3   1  10      165.13      165.97     13.43 o 
   4   1  10     2955.57     2961.50     42.89 o 
   5   1  10      628.45      570.50     24.51 o 
   6   1  10       35.70       26.15     19.29 o 
   7   1  10       12.31       -2.90     22.70 o 
   8   1  10       66.23       71.44     29.89 o 
 -10   2  10        0.93       15.22     19.30 o 
  -9   2  10       80.72       38.16     18.71 o 
  -8   2  10       53.65       52.95     15.75 o 
  -7   2  10      119.58       59.30     14.90 o 
  -6   2  10      151.32      105.31     17.05 o 
  -5   2  10      121.05      137.06      9.21 o 
  -4   2  10     3700.26     3738.01     36.75 o 
  -3   2  10      711.60      632.61     14.03 o 
  -2   2  10     1175.29     1156.40     18.73 o 
  -1   2  10     2692.93     2717.07     30.21 o 
   0   2  10      291.10      290.47     10.33 o 
   1   2  10       71.27       64.10      9.54 o 
   2   2  10       16.01        8.96     10.59 o 
   3   2  10     2822.93     2800.33     40.54 o 
   4   2  10       55.93       56.95     12.69 o 
   5   2  10       25.92       -7.45     17.48 o 
   6   2  10      341.24      303.65     22.50 o 
   7   2  10        3.69       12.86     25.16 o 
   8   2  10       45.83       26.66     29.19 o 
 -10   3  10        0.01      -15.32     19.95 o 
  -9   3  10        2.29       -1.33     19.43 o 
  -8   3  10        8.41        5.47     19.21 o 
  -7   3  10      348.05      361.53     18.91 o 
  -6   3  10     1777.59     1665.44     30.14 o 
  -5   3  10       78.91       51.42      9.11 o 
  -4   3  10      127.20      112.09     12.04 o 
  -3   3  10        0.17       -7.93      7.93 o 
  -2   3  10     1048.08     1009.49     18.00 o 
  -1   3  10     2899.96     2879.64     36.34 o 
   0   3  10     1060.10     1070.37     17.65 o 
   1   3  10     4800.87     4722.50     48.30 o 
   2   3  10       20.77        0.37     10.86 o 
   3   3  10      416.04      409.73     15.26 o 
   4   3  10      217.06      273.92     17.27 o 
   5   3  10      236.45      244.86     24.23 o 
   6   3  10      449.33      496.57     29.43 o 
   7   3  10       24.82        3.47     25.70 o 
   8   3  10       91.05      147.28     30.38 o 
 -10   4  10        8.03       18.57     21.98 o 
  -9   4  10       16.43       -7.39     20.90 o 
  -8   4  10        0.52      -15.93     19.93 o 
  -7   4  10       13.31       22.06     20.23 o 
  -6   4  10      392.57      453.11     23.03 o 
  -5   4  10       58.07       45.39     11.85 o 
  -4   4  10      799.02      818.36     18.08 o 
  -3   4  10      549.06      507.47     15.77 o 
  -2   4  10     1307.76     1367.61     23.19 o 
  -1   4  10      298.10      301.43     12.63 o 
   0   4  10       69.87       68.57     10.78 o 
   1   4  10       21.76        4.76     11.17 o 
   2   4  10        9.84        0.54     11.77 o 
   3   4  10     1731.50     1680.28     43.71 o 
   4   4  10     1853.84     1751.63     39.95 o 
   5   4  10      264.77      263.34     25.27 o 
   6   4  10       10.62       27.78     25.55 o 
   7   4  10        3.17       -8.51     25.95 o 
   8   4  10        0.04       -5.65     30.40 o 
  -9   5  10        7.38       -5.17     22.32 o 
  -8   5  10       55.56       21.45     22.68 o 
  -7   5  10        8.13      -14.48     21.60 o 
  -6   5  10       22.55        3.94     20.82 o 
  -5   5  10      134.22      157.72     13.41 o 
  -4   5  10       62.40       49.36     11.34 o 
  -3   5  10      516.33      503.42     17.13 o 
  -2   5  10       57.12       34.79     11.50 o 
  -1   5  10      331.24      363.89     14.04 o 
   0   5  10       42.19       31.80     11.28 o 
   1   5  10      154.43      191.36     14.01 o 
   2   5  10      196.77      195.61     13.19 o 
   3   5  10        2.63        5.79      8.88 o 
   4   5  10      906.54      830.26     29.51 o 
   5   5  10      509.12      427.65     28.85 o 
   6   5  10      163.27      138.48     26.12 o 
   7   5  10      144.16      157.32     29.02 o 
  -9   6  10       12.07       43.55     32.51 o 
  -8   6  10      101.28       45.50     34.26 o 
  -7   6  10      176.85      160.94     25.25 o 
  -6   6  10      204.54      239.56     26.10 o 
  -5   6  10       20.93       32.18     26.38 o 
  -4   6  10      213.56      256.53     17.19 o 
  -3   6  10      345.98      322.31     14.52 o 
  -2   6  10     1035.39     1050.06     22.81 o 
  -1   6  10       29.68       22.42     10.79 o 
   0   6  10      449.60      447.87     16.58 o 
   1   6  10      686.21      713.96     19.54 o 
   2   6  10     1512.15     1479.66     37.59 o 
   3   6  10       15.30        3.85     18.87 o 
   4   6  10      268.60      249.00     22.42 o 
   5   6  10       34.23       12.61     34.80 o 
   6   6  10       28.29       24.20     26.33 o 
   7   6  10       79.73      116.64     29.65 o 
  -9   7  10        6.26       -2.73     27.54 o 
  -8   7  10        0.73       71.80     26.57 o 
  -7   7  10       18.51        3.11     44.02 o 
  -6   7  10        2.03        9.73     36.86 o 
  -5   7  10      159.16      186.81     23.37 o 
  -4   7  10       34.23       38.13     17.00 o 
  -3   7  10        3.37       15.15     14.90 o 
  -2   7  10       24.52       15.66     12.34 o 
  -1   7  10      186.51      203.92     13.93 o 
   0   7  10       66.50       55.62     14.96 o 
   1   7  10        7.67       -7.60     15.77 o 
   2   7  10        3.91       13.31     14.94 o 
   3   7  10      114.61      109.44     21.95 o 
   4   7  10      122.44      131.59     26.68 o 
   5   7  10       61.65       15.52     32.44 o 
   6   7  10       32.98       22.64     27.37 o 
   7   7  10        8.29      -18.83     29.14 o 
  -8   8  10        8.04      -14.65     37.83 o 
  -7   8  10       39.46       32.56     28.07 o 
  -6   8  10       27.91       53.33     27.07 o 
  -5   8  10       15.86       14.92     25.57 o 
  -4   8  10      259.22      241.37     22.90 o 
  -3   8  10      346.31      321.06     24.08 o 
  -2   8  10      620.27      613.36     20.98 o 
  -1   8  10       45.91       76.12     18.49 o 
   0   8  10      261.48      279.72     18.10 o 
   1   8  10      202.06      175.70     16.96 o 
   2   8  10      504.16      489.50     27.24 o 
   3   8  10       15.89      -22.62     22.62 o 
   4   8  10       45.87       59.82     26.82 o 
   5   8  10      260.92      277.41     30.99 o 
   6   8  10        0.17       16.64     29.40 o 
  -7   9  10        9.31        5.26     30.45 o 
  -6   9  10        3.75      -28.78     28.78 o 
  -5   9  10      178.76      215.33     30.55 o 
  -4   9  10      101.39      101.91     22.92 o 
  -3   9  10       79.56      112.51     23.59 o 
  -2   9  10      106.74      100.20     22.05 o 
  -1   9  10       48.36       19.06     16.97 o 
   0   9  10        7.12        0.60     16.90 o 
   1   9  10       81.31       73.23     23.44 o 
   2   9  10      304.36      338.92     26.97 o 
   3   9  10      252.73      274.88     26.19 o 
   4   9  10      250.49      320.32     41.38 o 
   5   9  10      232.77      224.58     33.63 o 
  -7  10  10       55.10       38.00     40.30 o 
  -6  10  10       31.10       21.72     32.03 o 
  -5  10  10       86.96       97.19     32.44 o 
  -4  10  10       51.36       63.48     25.20 o 
  -3  10  10      290.21      347.64     27.45 o 
  -2  10  10        5.02       14.16     23.82 o 
  -1  10  10        2.89        0.45     23.23 o 
   0  10  10      307.86      375.76     27.95 o 
   1  10  10       47.08       60.95     24.45 o 
   2  10  10       26.47       24.96     26.13 o 
   3  10  10       50.90       63.00     36.40 o 
   4  10  10       55.88       76.24     30.51 o 
  -5  11  10       28.19       29.63     34.58 o 
  -4  11  10      169.00      184.62     35.05 o 
  -3  11  10       18.72      -27.34     27.34 o 
  -2  11  10      143.82      179.64     34.35 o 
  -1  11  10      114.58      170.60     41.51 o 
   0  11  10       83.12       93.40     36.22 o 
   1  11  10      409.30      412.80     38.80 o 
   2  11  10        8.85      -27.14     27.14 o 
   3  11  10       10.76        1.39     32.90 o 
  -4  12  10      404.37      423.16     46.41 o 
  -3  12  10       74.73       44.61     30.68 o 
  -2  12  10       42.76      -55.07     89.91 o 
  -1  12  10      156.24      163.79     42.02 o 
   0  12  10       11.45      -41.02     41.02 o 
   1  12  10       15.43       35.81     39.43 o 
   2  12  10       23.14      -43.68     43.68 o 
 -10   1  11        8.08        1.82     27.04 o 
  -9   1  11        0.66       12.03     26.18 o 
  -8   1  11      148.90      203.62     20.63 o 
  -7   1  11       11.78       39.00     25.29 o 
  -6   1  11      857.14      891.42     22.52 o 
  -5   1  11      234.49      231.26      9.68 o 
  -4   1  11        1.91        1.87      8.09 o 
  -3   1  11      593.05      591.00     13.53 o 
  -2   1  11      146.09      159.42      9.90 o 
  -1   1  11        0.13        3.16      8.83 o 
   0   1  11      906.10      912.63     17.97 o 
   1   1  11        7.76       -0.16      9.33 o 
   2   1  11     2952.66     2846.84     40.63 o 
   3   1  11        8.29       -7.41     13.61 o 
   4   1  11      370.86      341.37     19.48 o 
   5   1  11       18.19       15.50     19.50 o 
   6   1  11        8.75      -21.06     21.06 o 
   7   1  11      328.53      357.39     27.39 o 
   8   1  11       21.93       11.93     30.50 o 
 -10   2  11       14.41        0.03     28.74 o 
  -9   2  11        0.01        4.59     20.18 o 
  -8   2  11      509.35      536.73     24.35 o 
  -7   2  11      254.13      190.27     17.37 o 
  -6   2  11      369.69      357.04     16.14 o 
  -5   2  11      348.53      398.88     14.00 o 
  -4   2  11      169.83      165.61      9.76 o 
  -3   2  11      311.72      303.73     11.35 o 
  -2   2  11      460.90      411.17     13.99 o 
  -1   2  11      416.37      427.61     13.41 o 
   0   2  11       86.06       86.93     10.24 o 
   1   2  11      914.67      947.80     18.97 o 
   2   2  11        1.30        2.04     12.54 o 
   3   2  11        6.47        5.80     13.04 o 
   4   2  11     1257.63     1209.36     29.88 o 
   5   2  11      689.49      596.43     26.44 o 
   6   2  11       13.19       13.17     21.30 o 
   7   2  11      109.75      122.47     29.34 o 
   8   2  11        2.06       24.60     32.14 o 
 -10   3  11        0.73       -8.67     28.89 o 
  -9   3  11        6.33      -10.58     27.31 o 
  -8   3  11       33.96       47.69     20.33 o 
  -7   3  11       21.02       52.65     27.88 o 
  -6   3  11       26.73       23.03     15.44 o 
  -5   3  11      117.38      140.27     12.53 o 
  -4   3  11      620.15      616.80     20.14 o 
  -3   3  11      159.45      153.44     15.28 o 
  -2   3  11      457.46      461.75     13.71 o 
  -1   3  11        8.66        8.35      9.67 o 
   0   3  11       30.73       37.13      9.47 o 
   1   3  11       23.11       22.45     10.51 o 
   2   3  11      394.01      403.95     16.81 o 
   3   3  11      704.63      736.47     19.95 o 
   4   3  11       67.55       62.89     17.74 o 
   5   3  11       63.53       49.11     23.21 o 
   6   3  11        7.63      -26.42     27.01 o 
   7   3  11       54.39       80.91     28.34 o 
  -9   4  11        0.90        2.61     33.74 o 
  -8   4  11       27.16       23.94     21.85 o 
  -7   4  11      127.38      154.51     22.78 o 
  -6   4  11      234.09      231.62     22.62 o 
  -5   4  11       32.69       51.59     12.51 o 
  -4   4  11      984.75      990.37     21.20 o 
  -3   4  11      151.99      128.10     10.45 o 
  -2   4  11        0.03       -9.19     10.79 o 
  -1   4  11      115.79      106.62     11.28 o 
   0   4  11     1109.78     1151.10     25.63 o 
   1   4  11     3173.01     3190.47     41.71 o 
   2   4  11       67.25       61.73     13.98 o 
   3   4  11     1211.13     1204.43     30.29 o 
   4   4  11        2.86       14.63     19.15 o 
   5   4  11        0.94       18.80     24.27 o 
   6   4  11       82.74      102.98     27.95 o 
   7   4  11        0.71      -12.54     47.49 o 
  -9   5  11       73.91       90.67     32.66 o 
  -8   5  11       66.44       50.97     30.36 o 
  -7   5  11      131.61      139.15     23.83 o 
  -6   5  11      103.81       74.99     22.85 o 
  -5   5  11       84.65       89.55     18.79 o 
  -4   5  11      296.09      323.08     15.85 o 
  -3   5  11       61.42       57.32     12.30 o 
  -2   5  11     2442.56     2479.11     36.66 o 
  -1   5  11     1598.25     1575.15     29.61 o 
   0   5  11       71.27       73.62     12.54 o 
   1   5  11      486.33      499.07     17.50 o 
   2   5  11      474.48      495.63     17.55 o 
   3   5  11     1144.57     1157.76     47.49 o 
   4   5  11       71.39       68.98     23.98 o 
   5   5  11      208.08      263.43     27.87 o 
   6   5  11      143.75      194.19     28.66 o 
   7   5  11        3.28       10.36     30.43 o 
  -9   6  11        0.84      -22.80     33.56 o 
  -8   6  11       12.60       25.83     34.26 o 
  -7   6  11      182.26      210.59     34.20 o 
  -6   6  11       83.79      145.11     32.45 o 
  -5   6  11       44.37       55.19     22.92 o 
  -4   6  11      697.29      707.41     27.76 o 
  -3   6  11      253.37      250.99     16.53 o 
  -2   6  11      194.67      190.56     14.13 o 
  -1   6  11      190.30      198.37     14.67 o 
   0   6  11     1186.18     1216.12     25.69 o 
   1   6  11     1766.45     1847.72     39.39 o 
   2   6  11       38.00       43.50     15.45 o 
   3   6  11       14.62       13.29     19.91 o 
   4   6  11      646.31      606.13     31.06 o 
   5   6  11      141.20      159.42     28.03 o 
   6   6  11        9.42       35.56     28.82 o 
   7   6  11        3.69       -2.81     42.05 o 
  -8   7  11       29.91       71.98     45.22 o 
  -7   7  11      238.33      269.97     55.60 o 
  -6   7  11      149.46      135.61     34.89 o 
  -5   7  11      988.97      988.64     48.88 o 
  -4   7  11       22.54        3.27     21.84 o 
  -3   7  11      525.29      475.31     24.28 o 
  -2   7  11        3.71       12.91     15.34 o 
  -1   7  11      136.89      158.62     17.12 o 
   0   7  11      794.09      849.50     24.65 o 
   1   7  11       96.23      110.16     16.83 o 
   2   7  11     1070.43     1117.74     39.62 o 
   3   7  11       67.25       59.34     32.80 o 
   4   7  11       76.23       53.60     41.98 o 
   5   7  11        1.12      -27.46     27.46 o 
   6   7  11      126.23      165.96     49.92 o 
  -8   8  11       71.25       92.39     30.85 o 
  -7   8  11       90.48       97.13     36.97 o 
  -6   8  11       89.48       81.38     36.17 o 
  -5   8  11       17.78       36.17     27.06 o 
  -4   8  11        7.32       -0.57     21.53 o 
  -3   8  11      970.20     1052.64     35.85 o 
  -2   8  11       32.95       49.99     22.22 o 
  -1   8  11      744.24      774.68     23.95 o 
   0   8  11      344.26      374.93     20.33 o 
   1   8  11       17.94       28.83     19.06 o 
   2   8  11       35.75       14.70     24.02 o 
   3   8  11       56.91       46.61     24.12 o 
   4   8  11      381.32      518.33     33.17 o 
   5   8  11      172.63      203.88     32.55 o 
  -7   9  11        0.72        4.91     29.36 o 
  -6   9  11       33.16       12.71     29.29 o 
  -5   9  11      338.89      347.11     33.71 o 
  -4   9  11        7.44       -0.12     24.27 o 
  -3   9  11       39.86       28.32     23.52 o 
  -2   9  11       10.50        4.88     21.70 o 
  -1   9  11      353.66      373.82     24.69 o 
   0   9  11        0.07      -18.55     18.55 o 
   1   9  11      724.56      687.23     36.00 o 
   2   9  11      559.08      556.26     30.65 o 
   3   9  11       20.30       24.91     25.73 o 
   4   9  11        0.52       20.68     28.15 o 
   5   9  11      204.37      227.04     32.26 o 
  -6  10  11      102.63       93.63     31.79 o 
  -5  10  11       19.07       33.50     30.81 o 
  -4  10  11       82.67       59.21     33.29 o 
  -3  10  11        0.17      -16.06     26.17 o 
  -2  10  11       28.31       29.76     25.29 o 
  -1  10  11       47.02       36.19     24.91 o 
   0  10  11      141.01      161.37     45.90 o 
   1  10  11      532.06      585.84     49.60 o 
   2  10  11       72.99       58.26     28.16 o 
   3  10  11      808.59      849.90     41.82 o 
   4  10  11        2.97      -20.13     31.99 o 
  -5  11  11        0.52      -25.12     34.26 o 
  -4  11  11       27.41       34.19     38.17 o 
  -3  11  11        9.24      -27.45     27.45 o 
  -2  11  11      432.68      461.96     31.96 o 
  -1  11  11       43.64      -19.77     63.24 o 
   0  11  11       92.37       69.74     37.90 o 
   1  11  11       54.21       -0.59     41.96 o 
   2  11  11       12.61      -44.32     46.67 o 
   3  11  11       88.42      101.93     44.19 o 
  -3  12  11        0.59       35.79     29.58 o 
  -2  12  11        6.90      -22.99     42.42 o 
  -1  12  11      110.52      119.12    113.82 o 
   0  12  11       37.76      -10.18     44.19 o 
 -10   0  12      121.40      107.19     47.29 o 
  -9   0  12        3.16      -12.41     28.07 o 
  -8   0  12        3.42       -8.07     26.30 o 
  -7   0  12       31.53       43.98     40.96 o 
  -6   0  12      329.56      404.55     32.80 o 
  -5   0  12      851.66      821.29     22.47 o 
  -4   0  12      589.95      648.89     19.99 o 
  -3   0  12     2338.17     2333.94     42.53 o 
  -2   0  12       67.89       52.88     13.66 o 
  -1   0  12      447.80      457.02     19.15 o 
   0   0  12       44.82       35.77     14.15 o 
   1   0  12     3694.07     3657.73     59.82 o 
   2   0  12       31.43       31.28     19.31 o 
   3   0  12      227.40      217.03     22.77 o 
   4   0  12     1079.17     1056.77     45.27 o 
   5   0  12      139.15      129.93     30.24 o 
   6   0  12        1.58      -17.08     35.67 o 
   7   0  12       13.71       49.76     36.64 o 
 -10   1  12        0.82       40.62     29.40 o 
  -9   1  12       13.68       12.96     27.75 o 
  -8   1  12      316.46      300.78     29.66 o 
  -7   1  12      262.92      265.15     35.37 o 
  -6   1  12      387.62      358.65     19.38 o 
  -5   1  12      528.06      523.12     18.15 o 
  -4   1  12       78.81       82.44     10.73 o 
  -3   1  12      399.78      404.45     12.17 o 
  -2   1  12      294.84      315.33     15.11 o 
  -1   1  12     6365.61     6264.37     65.53 o 
   0   1  12     1337.37     1265.01     21.59 o 
   1   1  12       25.79       19.44     10.93 o 
   2   1  12      137.61      131.56     15.01 o 
   3   1  12      282.75      311.54     16.87 o 
   4   1  12       73.29       82.09     20.34 o 
   5   1  12        0.47       12.27     19.91 o 
   6   1  12      322.55      336.03     26.98 o 
   7   1  12      229.25      294.16     43.64 o 
 -10   2  12       26.68       49.60     40.17 o 
  -9   2  12      149.83      173.57     50.68 o 
  -8   2  12      105.14       63.74     43.73 o 
  -7   2  12      692.09      677.56     27.35 o 
  -6   2  12      310.61      273.38     22.35 o 
  -5   2  12       68.18       62.56     12.45 o 
  -4   2  12      353.49      329.51     14.40 o 
  -3   2  12      384.41      397.01     20.11 o 
  -2   2  12     1524.99     1519.74     23.54 o 
  -1   2  12      920.48      812.31     16.96 o 
   0   2  12     2507.29     2491.97     51.78 o 
   1   2  12     1755.74     1679.91     27.88 o 
   2   2  12     1248.11     1231.82     27.12 o 
   3   2  12      116.66       68.95     16.24 o 
   4   2  12       46.52       63.71     18.97 o 
   5   2  12      667.62      664.69     28.20 o 
   6   2  12       71.63       37.59     23.53 o 
   7   2  12      100.51       99.03     35.07 o 
  -9   3  12       89.83       57.59     30.07 o 
  -8   3  12       63.18       43.17     28.45 o 
  -7   3  12       10.79       11.03     26.57 o 
  -6   3  12       97.61       86.37     21.01 o 
  -5   3  12      503.99      544.29     23.10 o 
  -4   3  12      645.64      589.54     16.72 o 
  -3   3  12      345.44      379.74     16.84 o 
  -2   3  12      861.18      826.25     18.45 o 
  -1   3  12        0.98       -4.59      9.94 o 
   0   3  12      511.85      506.13     14.27 o 
   1   3  12      104.81       87.76     14.00 o 
   2   3  12     1512.53     1515.04     33.18 o 
   3   3  12     1976.06     1936.64     38.73 o 
   4   3  12      171.60      122.97     21.30 o 
   5   3  12      426.73      396.42     29.99 o 
   6   3  12       76.28       88.20     28.03 o 
   7   3  12       20.00       13.61     29.66 o 
  -9   4  12       19.13       11.90     30.59 o 
  -8   4  12      142.68      140.91     31.60 o 
  -7   4  12      121.16       81.21     28.98 o 
  -6   4  12      279.79      207.31     24.99 o 
  -5   4  12       72.95       81.63     17.84 o 
  -4   4  12       70.69       57.37     15.08 o 
  -3   4  12       81.33       64.75     12.47 o 
  -2   4  12      516.36      486.14     15.64 o 
  -1   4  12        0.15        3.65     12.17 o 
   0   4  12      628.64      655.58     17.03 o 
   1   4  12      287.44      249.40     15.31 o 
   2   4  12      193.14      180.04     17.87 o 
   3   4  12       87.55       43.68     32.83 o 
   4   4  12       21.52       -2.55     23.66 o 
   5   4  12       40.30       33.52     25.18 o 
   6   4  12       36.24       57.28     28.30 o 
   7   4  12      119.13      151.44     31.68 o 
  -9   5  12        0.06       55.92     35.06 o 
  -8   5  12       94.68       97.88     34.58 o 
  -7   5  12       68.17       92.64     33.11 o 
  -6   5  12       58.61       90.26     30.67 o 
  -5   5  12        0.73        7.39     29.21 o 
  -4   5  12       20.10       11.67     22.12 o 
  -3   5  12       53.47       67.93     15.02 o 
  -2   5  12       13.99       -3.70     12.95 o 
  -1   5  12      430.67      418.78     16.29 o 
   0   5  12      133.38      138.19     15.88 o 
   1   5  12      439.89      430.85     17.51 o 
   2   5  12      134.66      101.10     18.19 o 
   3   5  12      122.29      117.99     22.94 o 
   4   5  12        5.28       -1.69     33.41 o 
   5   5  12       16.87       18.25     25.89 o 
   6   5  12      143.89      168.22     31.01 o 
  -8   6  12        6.74       17.74     50.63 o 
  -7   6  12        0.83      -13.51     32.77 o 
  -6   6  12       10.86      -32.18     32.18 o 
  -5   6  12      565.78      497.01     35.90 o 
  -4   6  12      225.59      221.81     25.30 o 
  -3   6  12      108.21       85.67     23.32 o 
  -2   6  12      101.65      109.97     17.06 o 
  -1   6  12      260.17      247.88     16.42 o 
   0   6  12       85.60      122.94     16.82 o 
   1   6  12        0.01        4.63     15.57 o 
   2   6  12      349.84      334.64     24.26 o 
   3   6  12      192.88      188.78     24.24 o 
   4   6  12      290.97      304.58     33.25 o 
   5   6  12       28.06       57.60     27.30 o 
   6   6  12       47.13       90.75     30.82 o 
  -8   7  12        0.59      -24.79     78.20 o 
  -7   7  12        8.36       10.67     34.90 o 
  -6   7  12       29.61       37.32     35.45 o 
  -5   7  12        3.80       15.28     42.58 o 
  -4   7  12       69.30       83.76     26.24 o 
  -3   7  12       42.58       56.49     27.00 o 
  -2   7  12        9.68       37.35     24.55 o 
  -1   7  12        0.82       21.90     16.43 o 
   0   7  12        1.40       18.75     17.04 o 
   1   7  12      224.44      242.45     21.85 o 
   2   7  12      117.65       78.84     23.75 o 
   3   7  12      139.70      144.56     23.55 o 
   4   7  12       65.37       59.22     28.38 o 
   5   7  12        7.17      -27.03     27.03 o 
  -7   8  12       15.77       67.90     38.59 o 
  -6   8  12      142.04      162.74     30.12 o 
  -5   8  12      657.32      566.96     35.39 o 
  -4   8  12       18.72       35.23     22.55 o 
  -3   8  12      139.11      184.88     46.97 o 
  -2   8  12        3.84       20.56     22.30 o 
  -1   8  12      117.70      127.82     22.68 o 
   0   8  12      178.90      163.60     20.90 o 
   1   8  12        3.51       32.32     23.45 o 
   2   8  12      394.48      414.16     28.24 o 
   3   8  12        0.26       27.31     25.24 o 
   4   8  12        9.16       23.46     28.43 o 
   5   8  12       13.12       23.02     31.37 o 
  -7   9  12       21.52       85.09     31.91 o 
  -6   9  12       36.46       64.76     32.02 o 
  -5   9  12        7.45       12.45     29.26 o 
  -4   9  12        5.19        3.02     23.73 o 
  -3   9  12       65.52       95.11     25.50 o 
  -2   9  12       12.82       -6.55     23.79 o 
  -1   9  12      251.40      299.65     26.69 o 
   0   9  12      195.42      209.21     31.91 o 
   1   9  12       58.33       56.12     25.19 o 
   2   9  12       60.51       57.43     26.80 o 
   3   9  12        2.82       -2.77     31.24 o 
   4   9  12      123.16      118.49     31.98 o 
  -5  10  12        6.03       39.68     32.68 o 
  -4  10  12        9.08       15.06     31.46 o 
  -3  10  12      213.25      229.05     29.80 o 
  -2  10  12       77.80       94.05     27.41 o 
  -1  10  12       53.99       86.53     30.58 o 
   0  10  12       18.02       36.29     47.81 o 
   1  10  12      222.83      244.47     34.35 o 
   2  10  12      310.56      399.00     32.90 o 
   3  10  12       57.62       58.45     33.27 o 
  -4  11  12      208.10      218.53     36.42 o 
  -3  11  12        0.03      -26.84     26.84 o 
  -2  11  12      120.82       99.35     37.17 o 
  -1  11  12       34.71       78.97     40.97 o 
   0  11  12      256.00      350.61     75.01 o 
   1  11  12       82.29       34.11     44.15 o 
  -9   1  13        0.99      -25.98     35.23 o 
  -8   1  13       23.61      -13.43     28.36 o 
  -7   1  13       21.98       23.19     26.86 o 
  -6   1  13       48.85       19.70     21.35 o 
  -5   1  13       52.58       39.43     17.76 o 
  -4   1  13      130.89      161.14     11.33 o 
  -3   1  13      304.24      300.07     11.90 o 
  -2   1  13       85.07      107.63     10.56 o 
  -1   1  13      518.57      500.10     14.82 o 
   0   1  13       98.89       79.71     11.58 o 
   1   1  13       51.34       16.20     12.63 o 
   2   1  13     1079.15     1039.33     26.00 o 
   3   1  13       22.62       33.31     16.21 o 
   4   1  13      512.71      451.59     25.78 o 
   5   1  13        4.10       39.14     23.47 o 
   6   1  13       93.25      106.06     26.68 o 
   7   1  13       91.68      125.67     28.54 o 
  -9   2  13       19.00       13.26     31.57 o 
  -8   2  13       55.43       24.14     28.52 o 
  -7   2  13        8.42      -14.42     37.71 o 
  -6   2  13      266.77      298.42     29.80 o 
  -5   2  13       54.97       57.73     26.06 o 
  -4   2  13      421.51      433.67     19.30 o 
  -3   2  13      285.01      235.75     14.51 o 
  -2   2  13       55.63       57.19     11.27 o 
  -1   2  13      553.90      587.94     15.92 o 
   0   2  13      141.51      131.34     12.47 o 
   1   2  13     1790.05     1851.84     34.31 o 
   2   2  13     1104.28     1034.42     26.22 o 
   3   2  13      139.43      116.99     18.39 o 
   4   2  13       31.86       25.66     20.83 o 
   5   2  13       31.46        3.25     22.68 o 
   6   2  13      266.46      357.95     31.88 o 
   7   2  13       37.78       94.13     63.50 o 
  -9   3  13       56.83       73.02     30.69 o 
  -8   3  13      247.39      240.39     33.08 o 
  -7   3  13       25.94        0.15     28.45 o 
  -6   3  13       36.71       16.88     27.15 o 
  -5   3  13      195.01      193.63     28.43 o 
  -4   3  13      189.97      194.74     22.34 o 
  -3   3  13      189.81      209.39     15.57 o 
  -2   3  13       35.16       29.61     10.54 o 
  -1   3  13      269.32      280.07     12.96 o 
   0   3  13      644.57      668.77     17.73 o 
   1   3  13       29.39        0.73     13.35 o 
   2   3  13      353.05      346.31     18.26 o 
   3   3  13      148.10      218.52     21.91 o 
   4   3  13      336.85      340.07     24.50 o 
   5   3  13        9.37       -3.31     30.39 o 
   6   3  13       70.51       47.67     33.65 o 
  -9   4  13      148.37      141.17     35.58 o 
  -8   4  13       14.59      -27.12     30.98 o 
  -7   4  13       16.00       16.10     30.51 o 
  -6   4  13       18.50       -1.25     42.79 o 
  -5   4  13       92.56      114.89     29.54 o 
  -4   4  13      206.21      190.99     23.09 o 
  -3   4  13      228.63      300.80     18.75 o 
  -2   4  13      941.35      944.40     27.22 o 
  -1   4  13       29.74       11.52     13.09 o 
   0   4  13      191.72      194.03     17.04 o 
   1   4  13       11.83       14.12     16.99 o 
   2   4  13       72.16       81.99     18.40 o 
   3   4  13      162.82      187.14     23.25 o 
   4   4  13       42.87       75.21     30.40 o 
   5   4  13      790.31      835.18     38.66 o 
   6   4  13       64.52       91.65     30.60 o 
  -8   5  13        0.62       18.93     33.53 o 
  -7   5  13      322.48      343.50     37.37 o 
  -6   5  13        1.87        0.62     31.48 o 
  -5   5  13      225.93      272.18     31.93 o 
  -4   5  13      402.00      364.50     27.48 o 
  -3   5  13        4.90       21.84     19.46 o 
  -2   5  13       26.15       27.82     16.74 o 
  -1   5  13       44.07       42.49     17.15 o 
   0   5  13      722.46      723.52     22.35 o 
   1   5  13      332.26      331.46     18.64 o 
   2   5  13      187.38      184.78     26.78 o 
   3   5  13      467.37      432.75     28.28 o 
   4   5  13       90.16      103.22     28.54 o 
   5   5  13       22.51       62.41     37.91 o 
   6   5  13       11.61       15.22     31.94 o 
  -8   6  13        0.35        2.84     36.76 o 
  -7   6  13       66.00       85.28     36.56 o 
  -6   6  13       69.01      184.22     33.78 o 
  -5   6  13      198.43      223.63     38.65 o 
  -4   6  13       18.76        9.65     23.89 o 
  -3   6  13      447.68      445.83     36.18 o 
  -2   6  13      699.18      691.33     28.60 o 
  -1   6  13       94.07       93.86     19.24 o 
   0   6  13       13.61      -15.09     16.73 o 
   1   6  13      851.65      841.44     25.21 o 
   2   6  13      177.22      210.44     25.71 o 
   3   6  13       29.20       39.56     22.76 o 
   4   6  13      312.91      303.49     30.79 o 
   5   6  13      417.92      490.40     36.02 o 
  -8   7  13       34.70       27.85     39.22 o 
  -7   7  13       78.80       89.22     38.16 o 
  -6   7  13      231.28      191.33     38.54 o 
  -5   7  13      112.68       23.33     36.18 o 
  -4   7  13      338.68      395.34     34.40 o 
  -3   7  13      957.73      958.49     40.50 o 
  -2   7  13      161.98      216.81     25.06 o 
  -1   7  13     2429.85     2399.91     47.17 o 
   0   7  13      580.51      600.04     25.42 o 
   1   7  13      150.41      172.52     25.37 o 
   2   7  13        3.80      -24.14     24.14 o 
   3   7  13      202.74      261.40     31.52 o 
   4   7  13      270.37      292.40     32.12 o 
   5   7  13        0.29       25.03     30.46 o 
  -7   8  13       27.62       -8.06     31.03 o 
  -6   8  13      119.50      173.82     51.25 o 
  -5   8  13       12.05       55.82     28.08 o 
  -4   8  13       71.01       72.41     29.27 o 
  -3   8  13      152.03      156.61     25.15 o 
  -2   8  13      513.51      535.55     29.13 o 
  -1   8  13      838.40      872.10     29.29 o 
   0   8  13        2.79       -1.04     24.50 o 
   1   8  13      295.45      312.46     28.40 o 
   2   8  13      295.86      295.63     29.00 o 
   3   8  13       14.14       -8.39     29.37 o 
   4   8  13       35.27       29.75     33.26 o 
  -6   9  13       15.91       12.66     31.37 o 
  -5   9  13       12.35       15.65     31.75 o 
  -4   9  13      151.65      163.89     32.84 o 
  -3   9  13       64.57       35.27     27.53 o 
  -2   9  13       15.98       27.56     25.78 o 
  -1   9  13        6.82       11.96     29.29 o 
   0   9  13       52.31       81.23     72.03 o 
   1   9  13        1.51      -31.70     31.70 o 
   2   9  13       56.46       61.10     27.57 o 
   3   9  13      111.47       99.72     33.69 o 
  -5  10  13        0.93       -5.02     34.10 o 
  -4  10  13       14.50      -23.75     61.23 o 
  -3  10  13      133.08      142.41     27.91 o 
  -2  10  13      261.05      287.78     35.19 o 
  -1  10  13       20.28        0.36     41.93 o 
   0  10  13      201.51      217.32     59.00 o 
   1  10  13       10.50        7.05     42.03 o 
   2  10  13        4.24        5.83     36.81 o 
  -2  11  13        4.51      -40.54     40.54 o 
  -1  11  13       27.69       89.57     45.10 o 
   0  11  13       30.49       83.95     46.09 o 
  -9   0  14      196.71      274.82     50.63 o 
  -8   0  14       35.01       58.16     41.85 o 
  -7   0  14      266.86      294.28     47.91 o 
  -6   0  14      154.65       85.68     40.28 o 
  -5   0  14      138.00      114.76     40.69 o 
  -4   0  14      459.24      516.98     36.51 o 
  -3   0  14      190.08      160.74     37.97 o 
  -2   0  14      605.76      692.83     29.46 o 
  -1   0  14      634.79      665.77     24.38 o 
   0   0  14      531.82      472.12     22.64 o 
   1   0  14      722.68      669.43     31.66 o 
   2   0  14      142.68      119.80     23.79 o 
   3   0  14      114.56      153.04     34.26 o 
   4   0  14        7.00      -23.43     30.88 o 
   5   0  14       91.12      119.68     35.46 o 
   6   0  14      207.33      174.29     40.30 o 
  -9   1  14        5.29       -2.22     26.12 o 
  -8   1  14        3.60      -23.50     25.78 o 
  -7   1  14        4.79       -2.67     25.10 o 
  -6   1  14       30.98       48.99     24.03 o 
  -5   1  14        5.74       19.90     20.43 o 
  -4   1  14      538.26      572.68     21.73 o 
  -3   1  14      386.27      387.92     21.38 o 
  -2   1  14       14.43       11.30     13.18 o 
  -1   1  14       88.91      105.23     13.89 o 
   0   1  14       81.00      122.55     13.40 o 
   1   1  14      645.42      662.67     21.46 o 
   2   1  14       21.15       14.39     16.16 o 
   3   1  14      433.48      412.56     25.23 o 
   4   1  14      448.64      416.49     36.78 o 
   5   1  14       11.31      -23.84     24.36 o 
   6   1  14       35.20        8.43     26.88 o 
  -9   2  14       22.03       62.71     34.86 o 
  -8   2  14       44.71       42.27     32.73 o 
  -7   2  14        4.21       12.75     31.14 o 
  -6   2  14        9.75      -21.71     28.50 o 
  -5   2  14      340.92      360.00     33.01 o 
  -4   2  14      173.89      150.10     20.45 o 
  -3   2  14      696.77      692.99     26.78 o 
  -2   2  14      406.15      385.20     17.73 o 
  -1   2  14      131.46      150.47     16.07 o 
   0   2  14      118.06       99.99     14.38 o 
   1   2  14       31.06       14.98     15.97 o 
   2   2  14      633.22      649.67     22.17 o 
   3   2  14      216.35      212.18     23.13 o 
   4   2  14       54.40       54.16     25.89 o 
   5   2  14      116.15      129.92     26.75 o 
   6   2  14       63.42       87.65     27.87 o 
  -9   3  14        0.49       22.80     34.39 o 
  -8   3  14      243.72      183.61     35.46 o 
  -7   3  14       93.02       87.45     31.05 o 
  -6   3  14       23.74        4.16     29.13 o 
  -5   3  14        0.91       -4.30     28.69 o 
  -4   3  14       23.00       30.19     31.23 o 
  -3   3  14      850.56      899.49     36.77 o 
  -2   3  14      182.88      164.67     16.00 o 
  -1   3  14      177.26      235.21     15.71 o 
   0   3  14      782.38      703.48     21.73 o 
   1   3  14       21.45       24.21     16.19 o 
   2   3  14      104.97       79.59     18.03 o 
   3   3  14        5.14       16.87     21.65 o 
   4   3  14      252.04      304.29     26.91 o 
   5   3  14      378.20      385.16     33.22 o 
   6   3  14        0.39       -3.56     29.87 o 
  -8   4  14       21.37      -40.06     66.01 o 
  -7   4  14       49.06       57.32     32.93 o 
  -6   4  14       30.18       29.88     31.53 o 
  -5   4  14      187.44      155.76     32.49 o 
  -4   4  14       36.76       48.74     23.17 o 
  -3   4  14       10.41        7.35     19.36 o 
  -2   4  14      162.22      124.45     25.53 o 
  -1   4  14        9.42       14.00     16.26 o 
   0   4  14       13.97       17.28     15.70 o 
   1   4  14      265.41      271.39     21.27 o 
   2   4  14      582.98      559.73     27.79 o 
   3   4  14      246.54      288.43     29.13 o 
   4   4  14       14.91       -9.19     28.43 o 
   5   4  14      130.55       83.98     46.79 o 
  -8   5  14        0.94      -35.23     35.23 o 
  -7   5  14        3.76      -15.80     33.45 o 
  -6   5  14       30.55       21.05     33.24 o 
  -5   5  14        1.30       11.11     30.70 o 
  -4   5  14       48.19       13.19     25.49 o 
  -3   5  14        1.40       12.27     25.26 o 
  -2   5  14        4.80      -26.27     26.27 o 
  -1   5  14        0.67        5.27     17.84 o 
   0   5  14       13.25       19.78     16.69 o 
   1   5  14       26.02       41.24     20.59 o 
   2   5  14       73.74       32.03     23.20 o 
   3   5  14      229.61      237.18     29.65 o 
   4   5  14       47.65       26.46     29.45 o 
   5   5  14       96.32      138.82     33.24 o 
  -8   6  14        3.94       35.66     38.32 o 
  -7   6  14       20.35       42.71     47.23 o 
  -6   6  14        2.86       -2.89     33.30 o 
  -5   6  14       38.81       21.59     35.21 o 
  -4   6  14        1.22       16.66     26.13 o 
  -3   6  14       57.72       64.67     42.49 o 
  -2   6  14        1.05       50.83     24.27 o 
  -1   6  14       72.46       74.12     22.60 o 
   0   6  14      342.77      357.88     23.21 o 
   1   6  14      206.98      224.59     25.70 o 
   2   6  14       51.17       90.52     25.79 o 
   3   6  14        1.62       -0.57     32.51 o 
   4   6  14       38.24       22.05     30.30 o 
   5   6  14       57.63      109.69     34.44 o 
  -7   7  14        0.06       55.44     39.65 o 
  -6   7  14        0.51       -1.83     38.22 o 
  -5   7  14       21.03       49.27     38.88 o 
  -4   7  14       62.02      125.74     38.55 o 
  -3   7  14        1.88       -3.63     49.26 o 
  -2   7  14       99.23      152.63     28.08 o 
  -1   7  14       86.94      120.01     21.91 o 
   0   7  14       54.38       33.13     24.97 o 
   1   7  14       29.70       48.16     24.64 o 
   2   7  14        3.24       33.73     28.98 o 
   3   7  14       84.20      122.66     30.95 o 
   4   7  14       49.59       77.49     32.80 o 
  -6   8  14       10.25       31.95     32.90 o 
  -5   8  14       32.62       13.35     41.24 o 
  -4   8  14        0.19       13.19     30.87 o 
  -3   8  14       44.72       57.10     25.73 o 
  -2   8  14       19.67       -0.80     25.85 o 
  -1   8  14       10.03       -0.61     28.71 o 
   0   8  14       38.16       11.91     32.59 o 
   1   8  14       28.60        3.07     33.34 o 
   2   8  14       15.00        9.86     29.09 o 
   3   8  14       10.15        4.11     32.60 o 
  -5   9  14        2.99        3.62     31.19 o 
  -4   9  14       66.65      172.44     34.31 o 
  -3   9  14       11.00       31.87     27.80 o 
  -2   9  14        2.59      -23.49     30.54 o 
  -1   9  14        4.84       30.53     41.29 o 
   0   9  14        6.45      -19.71     38.66 o 
   1   9  14      114.03      120.20     38.32 o 
   2   9  14       85.90      111.13     36.16 o 
  -4  10  14        0.61       51.47     61.93 o 
  -3  10  14       39.81       94.22     44.89 o 
  -2  10  14       25.18       55.99     32.94 o 
  -1  10  14      220.91      194.38     44.24 o 
   0  10  14        8.05      -44.11     44.22 o 
   1  10  14       50.46       27.68     45.11 o 
  -8   1  15       17.34       15.17     26.23 o 
  -7   1  15       20.78       61.96     26.55 o 
  -6   1  15       29.07       38.63     25.32 o 
  -5   1  15       30.09       53.36     24.59 o 
  -4   1  15       58.58       69.86     36.30 o 
  -3   1  15       22.22       16.09     22.62 o 
  -2   1  15       69.84       61.92     20.25 o 
  -1   1  15      121.16      146.94     18.52 o 
   0   1  15      822.58      858.20     37.86 o 
   1   1  15       49.66       55.18     17.20 o 
   2   1  15        0.22      -14.41     17.74 o 
   3   1  15        8.77       -1.83     22.09 o 
   4   1  15        0.43       -4.80     23.41 o 
   5   1  15       64.96       73.17     26.74 o 
  -8   2  15      176.31      124.65     40.35 o 
  -7   2  15       25.16       28.03     28.42 o 
  -6   2  15       83.54       74.69     26.55 o 
  -5   2  15       46.57       16.69     23.26 o 
  -4   2  15      166.78      172.89     25.42 o 
  -3   2  15      348.36      307.34     20.85 o 
  -2   2  15      293.79      269.94     23.14 o 
  -1   2  15      294.01      295.42     20.38 o 
   0   2  15      271.36      210.93     19.93 o 
   1   2  15        5.44        6.42     17.16 o 
   2   2  15       20.59       51.21     24.91 o 
   3   2  15      589.63      637.56     31.59 o 
   4   2  15       51.36       36.57     23.66 o 
   5   2  15        9.02       19.62     26.82 o 
  -8   3  15        0.01       -2.40     33.20 o 
  -7   3  15        3.28       23.72     33.96 o 
  -6   3  15      155.71      132.05     33.31 o 
  -5   3  15      134.57      148.12     36.25 o 
  -4   3  15       37.20        0.49     25.48 o 
  -3   3  15       30.96       -0.77     20.84 o 
  -2   3  15      110.03      103.62     20.16 o 
  -1   3  15        5.29      -18.45     22.29 o 
   0   3  15       15.75      -18.74     18.74 o 
   1   3  15      175.40      232.48     22.10 o 
   2   3  15      262.48      273.54     24.19 o 
   3   3  15       11.38        5.78     29.32 o 
   4   3  15       12.19       34.33     30.29 o 
   5   3  15       20.07       28.93     35.69 o 
  -8   4  15        5.12        2.65     35.51 o 
  -7   4  15       99.33      107.69     38.81 o 
  -6   4  15       23.57        9.01     31.61 o 
  -5   4  15       68.19       66.49     34.12 o 
  -4   4  15       38.91       34.96     33.25 o 
  -3   4  15        2.05       16.10     25.66 o 
  -2   4  15       53.94       44.51     18.57 o 
  -1   4  15      503.46      532.51     24.20 o 
   0   4  15      696.71      706.72     25.98 o 
   1   4  15       67.94       48.12     19.69 o 
   2   4  15      131.15      168.43     25.35 o 
   3   4  15        3.85       21.07     28.45 o 
   4   4  15       15.69       48.81     31.18 o 
   5   4  15       20.81       77.55     33.25 o 
  -7   5  15       24.86       36.27     36.57 o 
  -6   5  15        4.94      -24.01     35.08 o 
  -5   5  15      141.06      141.11     36.77 o 
  -4   5  15        2.89        2.69     31.81 o 
  -3   5  15      602.67      644.00     48.01 o 
  -2   5  15      218.22      243.77     25.36 o 
  -1   5  15       14.79       18.68     21.15 o 
   0   5  15       95.12       85.88     22.53 o 
   1   5  15       83.00       55.47     24.48 o 
   2   5  15      235.70      279.66     26.59 o 
   3   5  15       71.38       73.08     30.98 o 
   4   5  15       82.41      133.55     31.82 o 
  -7   6  15        3.15        4.81     56.75 o 
  -6   6  15        1.27       58.48     48.70 o 
  -5   6  15       47.45       57.60     37.91 o 
  -4   6  15      134.84      159.96    103.46 o 
  -3   6  15       19.33       53.99     29.36 o 
  -2   6  15       76.07       83.63     27.10 o 
  -1   6  15      231.11      275.00     26.65 o 
   0   6  15      226.41      231.96     23.69 o 
   1   6  15       26.24       27.24     30.70 o 
   2   6  15       41.73       37.91     27.89 o 
   3   6  15      291.70      323.53     33.97 o 
   4   6  15       97.91      115.06     33.06 o 
  -6   7  15      215.03      153.93     42.73 o 
  -5   7  15        2.31       22.43     37.56 o 
  -4   7  15       63.16       61.23     39.87 o 
  -3   7  15       16.23        5.04     29.65 o 
  -2   7  15       39.69       49.69     29.78 o 
  -1   7  15      153.64      175.39     30.01 o 
   0   7  15        4.80       -2.54     31.16 o 
   1   7  15      462.45      520.44     59.70 o 
   2   7  15       51.09       18.33     41.21 o 
   3   7  15        8.68       22.17     53.98 o 
  -5   8  15       84.69      110.88     42.78 o 
  -4   8  15       87.83      136.41     32.65 o 
  -3   8  15        0.80        3.73     25.92 o 
  -2   8  15       31.55       81.88     30.79 o 
  -1   8  15       33.95        9.70     29.95 o 
   0   8  15        9.11        2.09     43.00 o 
   1   8  15        3.03       -4.71     34.16 o 
   2   8  15       27.99       13.67     43.67 o 
  -4   9  15        7.35       83.78     32.49 o 
  -3   9  15      181.00      186.78     45.14 o 
  -2   9  15        9.82       28.73     34.39 o 
  -1   9  15        0.92      -41.20     43.15 o 
   0   9  15       81.95       86.89     84.58 o 
   1   9  15       67.06      100.47     57.43 o 
  -8   0  16        1.09       -0.31     49.69 o 
  -7   0  16      256.23      356.83     53.35 o 
  -6   0  16      179.46      156.08     49.80 o 
  -5   0  16      104.54      134.22     49.17 o 
  -4   0  16      155.80      109.01     47.81 o 
  -3   0  16       80.13      111.89     29.61 o 
  -2   0  16        3.20       -0.69     68.42 o 
  -1   0  16        8.19        5.81     31.84 o 
   0   0  16       53.70       61.69     31.68 o 
   1   0  16      375.32      385.21     37.10 o 
   2   0  16       13.13       48.23     46.66 o 
   3   0  16      273.13      258.96     38.52 o 
   4   0  16       52.99       53.68     36.87 o 
   5   0  16       43.89       15.44     41.28 o 
  -8   1  16       62.55       -5.92     43.36 o 
  -7   1  16        1.96       52.60     46.24 o 
  -6   1  16      133.54      148.85     35.74 o 
  -5   1  16       96.43       74.65     44.04 o 
  -4   1  16       10.91      -11.76     32.80 o 
  -3   1  16       97.16      127.55     22.08 o 
  -2   1  16      566.84      549.87     28.02 o 
  -1   1  16      782.42      714.70     29.70 o 
   0   1  16        5.76       -5.94     23.38 o 
   1   1  16      160.84      152.88     25.15 o 
   2   1  16       38.97       77.32     28.06 o 
   3   1  16       78.08      108.41     28.96 o 
   4   1  16       49.61       57.26     44.32 o 
   5   1  16      109.20      139.79     35.44 o 
  -8   2  16       25.82      -10.39     29.15 o 
  -7   2  16       74.07       28.87     28.77 o 
  -6   2  16        6.36       21.39     26.30 o 
  -5   2  16       19.57      -26.63     26.85 o 
  -4   2  16       84.52       67.86     25.33 o 
  -3   2  16      161.35      182.04     28.08 o 
  -2   2  16       79.44       25.05     22.13 o 
  -1   2  16      808.49      821.57     31.46 o 
   0   2  16     1060.76      970.55     38.73 o 
   1   2  16      171.54      184.94     24.41 o 
   2   2  16        3.30       34.81     25.30 o 
   3   2  16       58.03       81.90     29.89 o 
   4   2  16      129.71      258.23     46.56 o 
  -8   3  16       15.89        5.12     37.50 o 
  -7   3  16        0.13      -22.99     33.99 o 
  -6   3  16       48.71       81.71     29.14 o 
  -5   3  16       32.32       48.90     28.58 o 
  -4   3  16       30.62       22.76     27.91 o 
  -3   3  16       39.57       13.04     21.17 o 
  -2   3  16       23.14       19.62     23.07 o 
  -1   3  16       43.73       57.57     23.21 o 
   0   3  16       21.71       16.80     23.29 o 
   1   3  16      413.17      442.52     28.67 o 
   2   3  16      599.88      490.46     29.88 o 
   3   3  16        6.70        4.62     27.49 o 
   4   3  16      212.49      197.29     34.77 o 
  -7   4  16        8.47        7.18     38.16 o 
  -6   4  16        8.24       38.25     47.55 o 
  -5   4  16       32.65       37.91     36.34 o 
  -4   4  16       13.39      -17.06     72.24 o 
  -3   4  16       83.46       38.87     22.62 o 
  -2   4  16       13.45       14.33     22.69 o 
  -1   4  16        3.36      -10.20     23.94 o 
   0   4  16      141.89      129.24     25.83 o 
   1   4  16        8.53       -0.66     28.51 o 
   2   4  16        5.98       22.59     32.54 o 
   3   4  16        2.35       10.71     29.47 o 
   4   4  16       15.58       61.42     32.33 o 
  -7   5  16        1.29       -9.64     39.69 o 
  -6   5  16       15.69      -36.94     36.94 o 
  -5   5  16       38.97       37.83     97.19 o 
  -4   5  16        1.59      -36.89     36.89 o 
  -3   5  16        3.63       12.78     26.60 o 
  -2   5  16       52.05       12.21     25.36 o 
  -1   5  16       10.93       -8.36     22.01 o 
   0   5  16       77.81       69.95     26.24 o 
   1   5  16        9.73       -2.19     33.38 o 
   2   5  16       11.94        3.27     38.84 o 
   3   5  16        0.06      -15.19     51.84 o 
  -6   6  16       23.05       99.18     41.33 o 
  -5   6  16        1.71       21.05     40.02 o 
  -4   6  16       79.50       56.66     66.64 o 
  -3   6  16       19.28       77.81     31.53 o 
  -2   6  16        9.23        7.98     31.90 o 
  -1   6  16        6.60       18.16     26.88 o 
   0   6  16       21.39       19.71     33.77 o 
   1   6  16        1.24      -32.61     32.61 o 
   2   6  16      154.36      137.76     48.38 o 
   3   6  16       53.03       22.44     44.00 o 
  -5   7  16       60.68       67.95     98.96 o 
  -4   7  16        1.40      -40.72     40.72 o 
  -3   7  16        1.08        3.15     33.66 o 
  -2   7  16       12.66       28.37     30.45 o 
  -1   7  16       42.33      104.17     26.32 o 
   0   7  16       56.29       36.00     64.86 o 
   1   7  16        9.43       10.71     35.69 o 
   2   7  16       22.36       55.82     49.17 o 
  -4   8  16       59.40      100.22     61.64 o 
  -3   8  16      200.71      226.38     45.39 o 
  -2   8  16       30.19       39.22     33.67 o 
  -1   8  16       60.07       59.83     41.64 o 
   0   8  16        2.74       40.42     44.07 o 
   1   8  16       41.75       41.78     36.39 o 
  -7   1  17        0.04      -35.80     35.80 o 
  -6   1  17       22.68       35.47     38.47 o 
  -5   1  17        3.80       12.61     35.61 o 
  -4   1  17       53.10      -15.44     50.32 o 
  -3   1  17       51.10       72.94     35.72 o 
  -2   1  17        1.79       31.44     24.59 o 
  -1   1  17       97.39       92.40     25.32 o 
   0   1  17       65.41       96.78     24.84 o 
   1   1  17        0.67       14.41     25.63 o 
   2   1  17       14.87       12.60     37.11 o 
   3   1  17       45.76       24.79     37.02 o 
   4   1  17        1.73      -35.54     43.56 o 
  -7   2  17       18.34      -16.13     30.30 o 
  -6   2  17        0.89       -3.76     29.44 o 
  -5   2  17       93.81       66.03     36.58 o 
  -4   2  17        2.03       -8.28     33.45 o 
  -3   2  17       63.51       68.01     34.45 o 
  -2   2  17       83.05      145.37     26.01 o 
  -1   2  17        0.33        6.67     23.26 o 
   0   2  17      515.04      508.26     30.67 o 
   1   2  17       65.70      107.51     32.33 o 
   2   2  17        0.08        9.17     36.91 o 
   3   2  17        2.31       37.25     38.95 o 
   4   2  17        3.67       68.96     43.21 o 
  -7   3  17        0.05      -51.61     51.61 o 
  -6   3  17       13.51       -7.59     31.20 o 
  -5   3  17      228.12      287.70     32.62 o 
  -4   3  17        3.44       15.55     29.92 o 
  -3   3  17       16.45       54.43     28.20 o 
  -2   3  17      144.97      154.07     28.90 o 
  -1   3  17        8.64        7.29     23.96 o 
   0   3  17       15.89       21.32     24.53 o 
   1   3  17       14.41      -10.66     30.87 o 
   2   3  17       85.53      118.43     39.83 o 
   3   3  17       12.97      -16.82     38.81 o 
  -6   4  17       57.39       47.71     55.92 o 
  -5   4  17       74.47      -29.28     31.39 o 
  -4   4  17      146.49      180.77     30.87 o 
  -3   4  17       56.29       26.62     30.90 o 
  -2   4  17       21.90       -2.15     23.69 o 
  -1   4  17        6.38      -25.88     25.88 o 
   0   4  17       10.00       39.37     25.94 o 
   1   4  17       95.45      171.70     37.29 o 
   2   4  17      109.25      139.74     43.35 o 
   3   4  17        2.50       34.56     83.01 o 
  -6   5  17       72.34       77.21     72.76 o 
  -5   5  17        1.33        5.33     40.34 o 
  -4   5  17       51.75       43.42     40.12 o 
  -3   5  17        0.89      -15.99     30.45 o 
  -2   5  17        0.58       16.58     25.17 o 
  -1   5  17      366.51      410.86     35.66 o 
   0   5  17      118.14       78.25     33.23 o 
   1   5  17       75.67      108.65     33.13 o 
   2   5  17       97.63       66.83     61.25 o 
  -5   6  17       29.08       57.88     42.52 o 
  -4   6  17       22.51      -11.62     39.14 o 
  -3   6  17      185.73      218.51     44.70 o 
  -2   6  17      117.72      112.37     27.92 o 
  -1   6  17        9.52       18.83     29.53 o 
   0   6  17       78.14       98.77     34.46 o 
   1   6  17       28.49      -16.84     35.41 o 
   2   6  17        2.83      -47.10     62.09 o 
  -4   7  17       19.23       -7.40     74.59 o 
  -3   7  17       88.09      123.91     40.98 o 
  -2   7  17      523.39      434.50     38.46 o 
  -1   7  17      210.50      207.07     46.30 o 
   0   7  17       19.39       -0.07     46.92 o 
  -6   0  18       45.11       75.53     58.79 o 
  -5   0  18       12.08       24.17     55.34 o 
  -4   0  18        2.92      -26.68     53.35 o 
  -3   0  18      373.69      496.07     64.96 o 
  -2   0  18      755.74      722.67     72.81 o 
  -1   0  18       25.40       21.73     45.51 o 
   0   0  18       48.33       90.59     38.10 o 
   1   0  18        1.93      -24.69     56.49 o 
   2   0  18       69.00       62.87     61.72 o 
   3   0  18       43.37       67.48     57.96 o 
  -6   1  18        2.12      -17.60     37.33 o 
  -5   1  18       29.64       36.79     39.06 o 
  -4   1  18      185.52      145.80     40.13 o 
  -3   1  18        1.10       35.18     36.03 o 
  -2   1  18        9.64       22.91     35.51 o 
  -1   1  18       40.51       57.37     26.10 o 
   0   1  18       89.84      131.12     27.18 o 
   1   1  18       33.86       49.44     41.61 o 
   2   1  18      154.09      198.27     42.89 o 
   3   1  18       59.58       81.25     55.97 o 
  -6   2  18        2.68        2.03     41.03 o 
  -5   2  18        6.72      -31.01     39.19 o 
  -4   2  18       18.21        2.14     38.05 o 
  -3   2  18       37.79       45.52     36.79 o 
  -2   2  18        9.13       29.41     28.84 o 
  -1   2  18        1.38       31.19     26.50 o 
   0   2  18        1.07      -25.11     25.11 o 
   1   2  18      136.78      173.41     53.56 o 
   2   2  18       15.98       -7.13     42.15 o 
  -6   3  18        0.39      -23.46     40.90 o 
  -5   3  18       30.92        6.31     32.44 o 
  -4   3  18       34.88       18.37     71.97 o 
  -3   3  18      157.90      119.66     38.87 o 
  -2   3  18       68.71       43.93     32.03 o 
  -1   3  18       43.36       27.89     28.46 o 
   0   3  18       38.80       70.78     31.06 o 
   1   3  18      116.20       98.51     34.34 o 
   2   3  18        0.40       30.78     44.00 o 
  -5   4  18       80.48       75.25     32.63 o 
  -4   4  18        0.23        5.90     45.26 o 
  -3   4  18       10.78      -31.78     31.78 o 
  -2   4  18        8.81       30.16     31.29 o 
  -1   4  18       32.42       76.14     33.51 o 
   0   4  18       99.09       90.23     34.05 o 
   1   4  18       67.83       98.75     35.66 o 
   2   4  18       19.19      -11.83     43.87 o 
  -5   5  18        0.41       37.37     35.56 o 
  -4   5  18        5.74       58.91     33.90 o 
  -3   5  18        0.35       35.26     31.47 o 
  -2   5  18        4.17       14.64     28.24 o 
  -1   5  18       31.74       56.87     33.18 o 
   0   5  18       30.04        6.63     33.34 o 
   1   5  18       12.86       12.06     44.39 o 
  -3   6  18        0.33      -16.86     33.90 o 
  -2   6  18        2.87      -13.44     29.93 o 
  -1   6  18        2.50       -0.16     43.95 o 
   0   6  18       14.11      -41.02     41.02 o 
  -5   1  19       14.34        9.92     42.24 o 
  -4   1  19       17.18        2.55     62.09 o 
  -3   1  19       89.86       44.64     38.93 o 
  -2   1  19      107.86       98.86     43.01 o 
  -1   1  19        9.59       76.66     28.90 o 
   0   1  19        4.46       44.77     29.60 o 
   1   1  19        0.64       -5.90    101.27 o 
  -5   2  19       32.69       64.54     43.08 o 
  -4   2  19        9.07      -16.15     39.16 o 
  -3   2  19       26.07        1.96     41.59 o 
  -2   2  19       38.79       27.14     50.79 o 
  -1   2  19       56.86       57.67     33.47 o 
   0   2  19        2.94       16.19     33.58 o 
   1   2  19        0.96       46.24     40.80 o 
  -4   3  19        6.25       10.11     42.33 o 
  -3   3  19       92.30       67.10     38.93 o 
  -2   3  19        9.69      -16.76     37.78 o 
  -1   3  19        6.19       74.20     33.22 o 
   0   3  19       10.14       44.36     34.68 o 
  -4   4  19       18.06        0.87     62.72 o 
  -3   4  19        0.78      -21.51     40.80 o 
  -2   4  19       87.22      182.59     43.53 o 
  -1   4  19       94.92      101.81     34.54 o 
   0   4  19        2.44      -27.07     41.77 o 
  -3   0  20       30.75      -17.05     60.78 o 
  -2   0  20       78.48      119.57     56.60 o 
  -1   0  20      177.53      326.81     70.51 o 
  -3   1  20       87.57       74.27     45.34 o 
  -2   1  20       97.89       66.81     42.51 o 
                                                 
